# Supplementary material for: Enhancing the Flexibility of TCP in Heterogeneous Network
Source: PLoS One. 2016 Sep 22;11(9):e0161249. doi: 10.1371/journal.pone.0161249 (PMC5033568; doi:10.1371/journal.pone.0161249)
Supplement: S2 File — (ZIP) [file pone.0161249.s002.zip › S2 File/S2 Fig2_Data.xlsx]

## Sheet: Sheet1
x[i]	y[i]
10.264	8.6411
10.214	8.5947
10.163	8.5482
10.113	8.501
10.064	8.4538
10.015	8.4058
9.9681	8.3578
9.9209	8.3099
9.873	8.2631
9.8251	8.2163
9.7777	8.1696
9.7294	8.124
9.6812	8.0785
9.6322	8.0341
9.5833	7.991
9.5335	7.9478
9.4831	7.9058
9.4326	7.8638
9.3814	7.8229
9.3302	7.7832
9.2783	7.7434
9.2256	7.7048
9.173	7.6662
9.1208	7.6276
9.0697	7.589
9.0179	7.5504
8.9673	7.5118
8.9167	7.4732
8.8672	7.4345
8.8188	7.3959
8.7704	7.4219
8.7231	7.4479
8.6758	7.4739
8.6296	7.4999
8.5834	7.527
8.5372	7.5541
8.492	7.5812
8.4469	7.6083
8.4017	7.6365
8.3566	7.6657
8.3115	7.695
8.2663	7.7253
8.2212	7.7557
8.176	7.787
8.1309	7.8195
8.0858	7.8519
8.0406	7.8853
7.9955	7.9188
8.0201	7.9533
8.0446	7.9888
8.0692	8.0242
8.0949	8.0597
8.1205	8.0952
8.1472	8.1307
8.1749	8.1662
8.2026	8.2017
8.2314	8.2371
8.2601	8.2726
8.2899	8.3081
8.3206	8.3436
8.3514	8.3791
8.3832	8.4146
8.4149	8.45
8.4477	8.4855
8.4804	8.522
8.5132	8.5585
8.5469	8.595
8.5806	8.6315
8.6144	8.6674
8.6481	8.7043
8.6818	8.7397
8.7155	8.7746
8.7493	8.8095
8.783	8.8439
8.8167	8.8792
8.8505	8.9131
8.8842	8.948
8.9179	8.9829
8.9502	9.0187
8.9825	9.0555
9.0134	9.0922
9.0429	9.1299
9.0724	9.1675
9.1015	9.2052
9.1316	9.2429
9.1617	9.2791
9.1914	9.3154
9.2211	9.3517
9.2517	9.3866
9.2833	9.4215
9.3149	9.4551
9.3474	9.4873
9.3799	9.5196
9.4133	9.5506
9.4476	9.5815
9.4819	9.6112
9.5171	9.6397
9.5524	9.6681
9.5863	9.6975
9.6198	9.7268
9.6533	9.7562
9.6856	9.7865
9.7179	9.8167
9.7489	9.8479
9.7799	9.8799
9.8097	9.912
9.8383	9.9449
9.8669	9.9778
9.8955	10.01
9.9241	10.044
9.9515	10.077
9.9789	10.11
10.006	10.144
10.034	10.175
10.061	10.206
10.089	10.239
10.117	10.27
10.145	10.301
10.174	10.331
10.204	10.36
10.234	10.389
10.265	10.417
10.296	10.445
10.327	10.473
10.357	10.501
10.387	10.529
10.417	10.556
10.447	10.584
10.477	10.612
10.507	10.64
10.536	10.668
10.565	10.696
10.594	10.724
10.623	10.752
10.651	10.781
10.679	10.809
10.707	10.838
10.734	10.866
10.762	10.894
10.79	10.922
10.818	10.95
10.846	10.978
10.874	11.006
10.901	11.033
10.929	11.06
10.957	11.088
10.985	11.115
11.013	11.142
11.041	11.168
11.068	11.195
11.096	11.221
11.123	11.249
11.15	11.276
11.176	11.304
11.203	11.331
11.229	11.358
11.255	11.386
11.281	11.413
11.307	11.44
11.333	11.468
11.359	11.495
11.384	11.522
11.41	11.55
11.435	11.577
11.461	11.603
11.487	11.63
11.513	11.656
11.539	11.682
11.565	11.708
11.593	11.732
11.62	11.757
11.648	11.781
11.675	11.805
11.703	11.829
11.731	11.852
11.759	11.875
11.787	11.897
11.815	11.919
11.843	11.941
11.872	11.896
11.9	11.852
11.928	11.807
11.956	11.762
11.983	11.717
12.01	11.671
12.036	11.626
12.061	11.581
12.086	11.536
12.111	11.491
12.134	11.446
12.158	11.4
12.181	11.355
12.204	11.31
12.227	11.265
12.25	11.22
12.273	11.175
12.296	11.13
12.319	11.084
12.342	11.038
12.366	10.992
12.389	10.946
12.413	10.899
12.437	10.852
12.462	10.804
12.488	10.756
12.513	10.707
12.54	10.657
12.566	10.607
12.592	10.557
12.619	10.506
12.645	10.454
12.671	10.402
12.697	10.35
12.724	10.297
12.75	10.245
12.776	10.191
12.802	10.137
12.827	10.085
12.852	10.032
12.875	9.9814
12.899	9.9305
12.852	9.8796
12.806	9.8287
12.758	9.7778
12.71	9.7269
12.661	9.676
12.612	9.6251
12.563	9.5742
12.512	9.5233
12.461	9.4724
12.411	9.4215
12.359	9.3706
12.307	9.3197
12.255	9.268
12.203	9.2154
12.152	9.1628
12.099	9.1102
12.046	9.0577
11.994	9.0042
11.941	8.9515
11.888	8.8987
11.836	8.8466
11.783	8.7945
11.731	8.7415
11.678	8.6892
11.625	8.6368
11.573	8.5851
11.52	8.5347
11.468	8.4835
11.415	8.4328
11.362	8.3822
11.311	8.3308
11.261	8.2793
11.211	8.2279
11.161	8.1764
11.111	8.125
11.061	8.0736
11.013	8.0221
10.964	7.9707
10.914	7.9206
10.865	7.8705
10.814	7.8216
10.764	7.7741
10.712	7.7265
10.661	7.679
10.611	7.6314
10.559	7.5851
10.508	7.5401
10.455	7.495
10.402	7.4511
10.349	7.4073
10.296	7.3638
10.244	7.3204
10.192	7.2762
10.141	7.2319
10.09	7.1877
10.039	7.1435
9.9906	7.0993
9.9417	7.055
9.8941	7.0753
9.8464	7.0956
9.8	7.1159
9.7535	7.1373
9.7071	7.1588
9.6606	7.1814
9.6141	7.204
9.5677	7.2278
9.5224	7.2516
9.4771	7.2753
9.4318	7.3002
9.3866	7.3251
9.3405	7.3512
9.2945	7.3783
9.2477	7.4054
9.2001	7.4336
9.1526	7.4619
9.1043	7.4912
9.0571	7.5205
9.0093	7.5497
8.9618	7.579
8.9143	7.6083
8.8672	7.6376
8.8213	7.6669
8.7746	7.6962
8.7282	7.7255
8.6819	7.7548
8.6359	7.7841
8.5911	7.8134
8.5462	7.8427
8.5013	7.8731
8.4564	7.9034
8.4115	7.9348
8.3666	7.9673
8.3217	7.9998
8.2779	8.0322
8.2341	8.0647
8.1903	8.0982
8.1464	8.1311
8.1026	8.1641
8.0588	8.1966
8.015	8.229
8.0407	8.2625
8.0663	8.2969
8.092	8.3314
8.1177	8.3668
8.1434	8.4022
8.1702	8.4376
8.1979	8.4731
8.2257	8.5085
8.2545	8.5439
8.2833	8.5793
8.3132	8.6148
8.344	8.6502
8.3748	8.6856
8.4066	8.721
8.4385	8.7565
8.4713	8.7919
8.5051	8.8273
8.5389	8.8627
8.5727	8.8977
8.6065	8.9326
8.6402	8.967
8.674	9.0024
8.7078	9.0378
8.7426	9.0717
8.7774	9.1057
8.8121	9.1392
8.8469	9.1723
8.8816	9.2054
8.9164	9.2381
8.9511	9.2708
8.9845	9.3044
9.0164	9.3389
9.0483	9.3734
9.0788	9.4088
9.1094	9.4442
9.1385	9.4805
9.1673	9.5169
9.1961	9.5532
9.2259	9.5882
9.2556	9.6232
9.2863	9.6569
9.318	9.6893
9.3496	9.7217
9.3808	9.7542
9.4121	9.7866
9.4442	9.8178
9.4773	9.8477
9.5104	9.8777
9.5443	9.9064
9.5783	9.9352
9.6132	9.9627
9.6468	9.9911
9.6804	10.02
9.7127	10.049
9.745	10.078
9.7761	10.108
9.8068	10.139
9.8375	10.169
9.8671	10.2
9.8966	10.231
9.9249	10.263
9.9532	10.294
9.9816	10.326
10.01	10.357
10.038	10.389
10.067	10.42
10.094	10.451
10.121	10.483
10.148	10.515
10.175	10.546
10.202	10.577
10.23	10.608
10.258	10.638
10.287	10.667
10.316	10.696
10.346	10.724
10.376	10.752
10.405	10.78
10.434	10.808
10.463	10.836
10.492	10.864
10.521	10.891
10.55	10.919
10.578	10.947
10.607	10.975
10.635	11.003
10.663	11.031
10.691	11.059
10.719	11.087
10.747	11.115
10.775	11.143
10.803	11.17
10.831	11.197
10.858	11.225
10.886	11.253
10.913	11.28
10.941	11.307
10.969	11.333
10.996	11.36
11.024	11.387
11.052	11.414
11.079	11.44
11.107	11.466
11.135	11.492
11.162	11.519
11.189	11.545
11.214	11.573
11.24	11.6
11.264	11.629
11.29	11.657
11.314	11.685
11.338	11.714
11.362	11.742
11.386	11.77
11.411	11.798
11.435	11.827
11.458	11.855
11.482	11.883
11.506	11.91
11.531	11.938
11.556	11.964
11.582	11.99
11.608	12.015
11.633	12.04
11.658	12.066
11.683	12.09
11.708	12.114
11.733	12.138
11.758	12.162
11.783	12.186
11.808	12.21
11.768	12.233
11.728	12.256
11.689	12.279
11.649	12.303
11.609	12.325
11.569	12.349
11.528	12.372
11.486	12.396
11.445	12.421
11.402	12.446
11.359	12.472
11.315	12.498
11.271	12.524
11.227	12.551
11.181	12.578
11.135	12.605
11.089	12.632
11.042	12.659
10.995	12.687
10.947	12.714
10.899	12.74
10.851	12.766
10.803	12.791
10.755	12.817
10.707	12.841
10.658	12.866
10.609	12.89
10.56	12.914
10.511	12.937
10.462	12.96
10.413	12.982
10.364	13.004
10.315	13.025
10.267	13.046
10.218	13.066
10.169	13.015
10.12	12.965
10.071	12.914
10.024	12.863
9.9763	12.811
9.9281	12.758
9.8798	12.706
9.8307	12.654
9.7816	12.602
9.7317	12.55
9.6808	12.498
9.63	12.446
9.5783	12.394
9.5266	12.342
9.4741	12.29
9.4207	12.238
9.3673	12.186
9.3131	12.134
9.2581	12.082
9.203	12.03
9.1487	11.978
9.0943	11.926
9.0415	11.873
8.99	11.819
8.9386	11.766
8.8886	11.711
8.8386	11.657
8.7891	11.602
8.7397	11.547
8.6902	11.491
8.6408	11.437
8.5913	11.382
8.5432	11.327
8.4952	11.272
8.4471	11.217
8.399	11.163
8.3509	11.108
8.3028	11.055
8.2547	11.002
8.2066	10.949
8.1599	10.895
8.1132	10.841
8.0677	10.786
8.0228	10.731
7.9778	10.677
7.9333	10.622
7.8888	10.567
7.8448	10.513
7.8012	10.458
7.7576	10.403
7.7132	10.35
7.6687	10.297
7.6236	10.245
7.5776	10.194
7.5316	10.143
7.4861	10.092
7.4405	10.041
7.395	9.9918
7.3494	9.9435
7.3039	9.8952
7.2583	9.848
7.2128	9.8001
7.1673	9.7527
7.1229	9.7052
7.0786	9.657
7.1	9.6087
7.1214	9.5605
7.144	9.5116
7.1678	9.4618
7.1915	9.4121
7.2164	9.3617
7.2413	9.3112
7.2673	9.26
7.2943	9.2081
7.3214	9.1562
7.3485	9.1047
7.3756	9.0532
7.4027	9.0022
7.4298	8.9515
7.4569	8.9009
7.484	8.8514
7.5111	8.8019
7.5393	8.7524
7.5675	8.704
7.5957	8.6556
7.6239	8.6083
7.6521	8.561
7.6802	8.5148
7.7084	8.4697
7.7366	8.4245
7.7659	8.3794
7.7951	8.3343
7.8255	8.2891
7.8569	8.244
7.8882	8.1989
7.9207	8.1537
7.9531	8.1086
7.9866	8.0635
8.021	8.0183
8.0555	7.9732
8.091	7.9978
8.1265	8.0223
8.163	8.0469
8.1979	8.0726
8.2328	8.0982
8.2678	8.1249
8.3027	8.1516
8.3376	8.1793
8.3726	8.208
8.4075	8.2368
8.4434	8.2655
8.4794	8.2943
8.5153	8.324
8.5512	8.3548
8.5871	8.3856
8.6231	8.4174
8.659	8.4491
8.6949	8.4819
8.7308	8.5156
8.7668	8.5493
8.8022	8.583
8.8375	8.6168
8.8724	8.6505
8.9068	8.6842
8.9412	8.718
8.9752	8.7517
9.0091	8.7854
9.0426	8.8191
9.077	8.8529
9.1115	8.8866
9.1468	8.9189
9.1831	8.9512
9.218	8.9835
9.2538	9.0144
9.2896	9.0452
9.3255	9.0757
9.3613	9.1072
9.3971	9.1372
9.4329	9.1669
9.4688	9.1966
9.5033	9.2273
9.5386	9.2579
9.5727	9.2886
9.6055	9.3201
9.6383	9.3517
9.6698	9.3842
9.7013	9.4176
9.7316	9.451
9.7606	9.4854
9.7896	9.5197
9.8187	9.5536
9.8477	9.5884
9.8767	9.6219
9.9067	9.6542
9.9366	9.6865
9.9662	9.7188
9.9967	9.751
10.027	9.782
10.059	9.8118
10.09	9.8416
10.122	9.8702
10.155	9.8988
10.188	9.9262
10.221	9.9537
10.254	9.9811
10.286	10.008
10.32	10.036
10.352	10.063
10.383	10.091
10.415	10.118
10.446	10.146
10.477	10.176
10.506	10.205
10.535	10.235
10.563	10.265
10.592	10.295
10.621	10.324
10.65	10.353
10.679	10.381
10.709	10.41
10.738	10.438
10.767	10.466
10.795	10.494
10.824	10.521
10.852	10.55
10.88	10.578
10.908	10.605
10.936	10.632
10.965	10.66
10.993	10.688
11.021	10.716
11.049	10.744
11.077	10.771
11.105	10.799
11.132	10.827
11.159	10.855
11.187	10.883
11.214	10.911
11.241	10.939
11.268	10.966
11.294	10.994
11.322	11.022
11.348	11.05
11.375	11.077
11.402	11.104
11.43	11.129
11.459	11.155
11.488	11.18
11.516	11.204
11.545	11.229
11.573	11.254
11.601	11.28
11.628	11.305
11.656	11.33
11.684	11.355
11.712	11.379
11.741	11.404
11.769	11.427
11.798	11.451
11.826	11.474
11.854	11.499
11.881	11.524
11.908	11.549
11.933	11.575
11.959	11.601
11.983	11.627
12.008	11.655
12.032	11.682
12.055	11.709
12.079	11.737
12.102	11.764
12.125	11.792
12.148	11.819
12.171	11.847
12.194	11.874
12.218	11.9
12.243	11.926
12.267	11.951
12.292	11.976
12.318	12
12.344	12.024
12.369	12.048
12.395	12.071
12.422	12.094
12.448	12.117
12.476	12.138
12.503	12.159
12.53	12.18
12.557	12.2
12.585	12.22
12.612	12.173
12.639	12.126
12.666	12.079
12.693	12.032
12.721	11.984
12.747	11.937
12.772	11.89
12.797	11.842
12.822	11.795
12.846	11.748
12.87	11.7
12.893	11.653
12.915	11.606
12.937	11.559
12.959	11.511
12.98	11.464
13	11.417
13.02	11.369
13.04	11.322
13.059	11.275
13.008	11.227
12.958	11.177
12.908	11.128
12.857	11.078
12.807	11.029
12.756	10.978
12.705	10.927
12.654	10.876
12.603	10.824
12.551	10.773
12.5	10.72
12.449	10.668
12.398	10.615
12.346	10.562
12.295	10.508
12.244	10.453
12.193	10.399
12.141	10.344
12.09	10.287
12.039	10.231
11.987	10.174
11.934	10.117
11.881	10.061
11.827	10.004
11.774	9.9472
11.719	9.8905
11.664	9.8338
11.608	9.7771
11.554	9.7204
11.499	9.6637
11.445	9.607
11.391	9.5503
11.338	9.4936
11.284	9.4369
11.229	9.3802
11.174	9.3234
11.118	9.2683
11.063	9.2131
11.007	9.1571
10.951	9.1011
10.897	9.0458
10.842	8.9911
10.788	8.9365
10.733	8.8824
10.679	8.8284
10.625	8.7744
10.572	8.7195
10.519	8.6647
10.468	8.6091
10.417	8.5535
10.367	8.4971
10.318	8.4399
10.269	8.3827
10.221	8.3247
10.174	8.2681
10.126	8.2108
10.079	8.154
10.031	8.0973
9.9826	8.0419
9.9342	7.9865
9.8851	7.9325
9.8364	7.8784
9.7877	7.8243
9.7383	7.7716
9.6889	7.7201
9.6387	7.6686
9.5877	7.6184
9.5368	7.5682
9.4863	7.5179
9.4358	7.4677
9.3858	7.4175
9.3362	7.3673
9.2865	7.3171
9.2373	7.2668
9.1881	7.2166
9.1393	7.1664
9.0916	7.1162
9.0439	7.066
8.9973	7.0157
8.9507	6.9655
8.9041	6.982
8.8575	6.9996
8.8109	7.0173
8.7636	7.0362
8.7163	7.0562
8.6689	7.0763
8.6227	7.0963
8.5765	7.1164
8.5302	7.1376
8.484	7.16
8.4378	7.1824
8.3915	7.2059
8.3453	7.2294
8.299	7.2541
8.2528	7.2787
8.2076	7.3034
8.1635	7.328
8.1194	7.3527
8.0764	7.3773
8.0344	7.4019
8.0621	7.4266
8.0908	7.4512
8.1196	7.4759
8.1493	7.5005
8.1791	7.5252
8.2098	7.5498
8.2406	7.5745
8.2714	7.5991
8.3021	7.6238
8.3339	7.6495
8.3657	7.6764
8.3974	7.7032
8.4292	7.7311
8.4609	7.7602
8.4937	7.7892
8.5264	7.8182
8.5592	7.8482
8.5919	7.8783
8.6246	7.9094
8.6574	7.9416
8.6901	7.9737
8.7229	8.0069
8.7556	8.04
8.7884	8.0732
8.8211	8.1074
8.8548	8.1416
8.8895	8.1758
8.9242	8.21
8.9584	8.2442
8.9936	8.2783
9.0273	8.3125
9.0606	8.3467
9.094	8.3809
9.1282	8.4151
9.1634	8.4493
9.1985	8.4835
9.2346	8.5161
9.2707	8.5488
9.3077	8.5814
9.3447	8.6151
9.3804	8.6473
9.416	8.679
9.4517	8.7107
9.4873	8.7419
9.5229	8.7742
9.5573	8.8064
9.5912	8.8386
9.6251	8.8709
9.6577	8.9041
9.6904	8.9382
9.7217	8.9724
9.7518	9.0075
9.782	9.0426
9.8109	9.0786
9.8398	9.1142
9.8687	9.1497
9.8985	9.1839
9.9283	9.2181
9.959	9.251
9.9905	9.2838
10.022	9.3153
10.053	9.3469
10.085	9.3784
10.117	9.4086
10.15	9.4375
10.183	9.4665
10.216	9.4942
10.25	9.5218
10.284	9.5495
10.318	9.5772
10.351	9.6049
10.384	9.6326
10.417	9.6602
10.448	9.6888
10.48	9.7183
10.511	9.7479
10.54	9.7783
10.57	9.8087
10.598	9.84
10.626	9.8723
10.655	9.9032
10.684	9.933
10.713	9.9627
10.742	9.9922
10.771	10.021
10.8	10.05
10.829	10.08
10.857	10.11
10.885	10.14
10.913	10.17
10.941	10.199
10.97	10.227
10.999	10.256
11.028	10.283
11.059	10.31
11.088	10.337
11.118	10.364
11.147	10.391
11.176	10.418
11.205	10.446
11.233	10.473
11.262	10.5
11.29	10.527
11.319	10.554
11.348	10.581
11.376	10.608
11.405	10.636
11.433	10.663
11.463	10.69
11.492	10.717
11.52	10.742
11.549	10.769
11.577	10.795
11.606	10.82
11.634	10.846
11.661	10.872
11.689	10.898
11.717	10.924
11.744	10.95
11.773	10.975
11.801	10.999
11.829	11.024
11.858	11.048
11.886	11.073
11.914	11.098
11.942	11.124
11.968	11.149
11.995	11.175
12.02	11.202
12.046	11.229
12.071	11.255
12.096	11.282
12.121	11.309
12.146	11.335
12.171	11.362
12.196	11.389
12.22	11.415
12.245	11.442
12.269	11.469
12.294	11.494
12.32	11.52
12.346	11.545
12.371	11.569
12.398	11.593
12.425	11.616
12.453	11.638
12.48	11.661
12.507	11.684
12.534	11.706
12.562	11.729
12.589	11.751
12.616	11.773
12.643	11.795
12.67	11.817
12.698	11.839
12.725	11.86
12.751	11.881
12.777	11.902
12.803	11.923
12.827	11.879
12.852	11.836
12.875	11.792
12.899	11.749
12.922	11.705
12.944	11.661
12.966	11.618
12.987	11.574
13.008	11.531
13.028	11.487
12.978	11.443
12.928	11.4
12.877	11.356
12.826	11.313
12.775	11.268
12.724	11.223
12.673	11.177
12.622	11.131
12.571	11.084
12.52	11.037
12.469	10.989
12.418	10.941
12.366	10.893
12.315	10.845
12.263	10.796
12.211	10.746
12.159	10.696
12.107	10.645
12.056	10.594
12.004	10.543
11.952	10.49
11.9	10.438
11.848	10.385
11.795	10.333
11.741	10.28
11.687	10.228
11.633	10.175
11.578	10.123
11.523	10.072
11.467	10.021
11.41	9.9697
11.354	9.9187
11.298	9.8678
11.243	9.8168
11.188	9.7659
11.133	9.7149
11.078	9.6639
11.024	9.613
10.97	9.5635
10.915	9.5141
10.86	9.4652
10.805	9.4164
10.75	9.3682
10.695	9.3214
10.64	9.2737
10.585	9.2266
10.53	9.1795
10.476	9.1316
10.422	9.085
10.369	9.0376
10.316	8.9902
10.262	8.9428
10.211	8.8946
10.16	8.8464
10.109	8.7973
10.06	8.7475
10.011	8.6977
9.9627	8.647
9.9158	8.5964
9.8689	8.545
9.8212	8.4949
9.7736	8.4448
9.7252	8.396
9.6768	8.3485
9.6276	8.301
9.5777	8.2548
9.5278	8.2085
9.4771	8.1636
9.4264	8.1198
9.375	8.0761
9.3241	8.0323
9.2731	7.9886
9.2214	7.946
9.1709	7.9035
9.1196	7.861
9.0688	7.8184
9.018	7.7759
8.9676	7.7334
8.9183	7.6908
8.8691	7.6475
8.8209	7.6034
8.7728	7.5593
8.7257	7.5144
8.6797	7.4695
8.6338	7.4238
8.5878	7.3793
8.5418	7.3349
8.4959	7.2915
8.4499	7.2494
8.4039	7.2073
8.358	7.231
8.312	7.2547
8.266	7.2795
8.2201	7.3055
8.1741	7.3315
8.1281	7.3585
8.0822	7.3856
8.0373	7.4127
7.9924	7.4408
7.9475	7.469
7.9732	7.4971
7.9988	7.5253
8.0256	7.5534
8.0534	7.5816
8.0811	7.6097
8.11	7.6379
8.1388	7.6661
8.1686	7.6942
8.1994	7.7224
8.2302	7.7505
8.2621	7.7787
8.2939	7.8068
8.3267	7.835
8.3595	7.8642
8.3923	7.8934
8.4251	7.9237
8.458	7.954
8.4908	7.9854
8.5236	8.0178
8.5564	8.0502
8.5892	8.0836
8.622	8.117
8.6548	8.1514
8.6876	8.1869
8.7205	8.2223
8.7533	8.2588
8.7861	8.2952
8.8199	8.3317
8.8537	8.3676
8.8875	8.4034
8.9222	8.4393
8.957	8.4752
8.9912	8.5111
9.0251	8.547
9.0589	8.5829
9.0923	8.6188
9.1256	8.6547
9.1586	8.6906
9.1925	8.7249
9.2264	8.7593
9.2612	8.7922
9.296	8.8251
9.3317	8.8566
9.3683	8.8866
9.4049	8.9167
9.4415	8.9463
9.4781	8.976
9.5134	9.0066
9.5487	9.0368
9.584	9.067
9.6179	9.0981
9.6519	9.1293
9.6846	9.1614
9.716	9.1944
9.7474	9.2275
9.7776	9.2614
9.8078	9.2954
9.8367	9.3303
9.8645	9.3661
9.8922	9.4019
9.9209	9.4363
9.9495	9.4708
9.9781	9.5048
10.008	9.5376
10.037	9.5703
10.068	9.6018
10.098	9.6333
10.129	9.6636
10.161	9.6926
10.194	9.7216
10.225	9.7506
10.257	9.7796
10.29	9.8074
10.322	9.8352
10.355	9.863
10.387	9.8908
10.419	9.9186
10.45	9.9464
10.482	9.9742
10.513	10.002
10.544	10.031
10.574	10.059
10.603	10.089
10.631	10.119
10.659	10.15
10.687	10.18
10.716	10.21
10.744	10.24
10.772	10.27
10.8	10.299
10.828	10.328
10.856	10.358
10.884	10.387
10.912	10.415
10.941	10.444
10.969	10.472
10.997	10.501
11.025	10.529
11.053	10.557
11.08	10.586
11.108	10.614
11.136	10.642
11.163	10.67
11.19	10.698
11.217	10.727
11.244	10.755
11.271	10.783
11.298	10.811
11.325	10.839
11.351	10.867
11.377	10.896
11.404	10.924
11.431	10.952
11.457	10.979
11.484	11.006
11.512	11.032
11.54	11.058
11.569	11.083
11.597	11.108
11.626	11.133
11.654	11.157
11.682	11.182
11.711	11.206
11.739	11.23
11.768	11.254
11.796	11.278
11.825	11.303
11.852	11.328
11.879	11.352
11.907	11.377
11.933	11.402
11.96	11.429
11.985	11.455
12.01	11.482
12.035	11.509
12.059	11.535
12.083	11.562
12.107	11.589
12.13	11.616
12.153	11.643
12.176	11.67
12.2	11.697
12.223	11.724
12.246	11.751
12.269	11.778
12.293	11.804
12.317	11.83
12.341	11.855
12.366	11.879
12.391	11.903
12.417	11.926
12.443	11.949
12.47	11.971
12.497	11.992
12.524	12.013
12.552	12.033
12.58	12.054
12.608	12.073
12.636	12.027
12.664	11.981
12.691	11.935
12.718	11.889
12.745	11.842
12.771	11.795
12.797	11.747
12.823	11.7
12.848	11.653
12.872	11.606
12.896	11.559
12.919	11.512
12.942	11.465
12.965	11.418
12.987	11.371
13.008	11.324
13.029	11.277
13.049	11.23
13.069	11.183
13.088	11.136
13.037	11.089
12.985	11.042
12.934	10.994
12.883	10.946
12.831	10.898
12.78	10.848
12.728	10.798
12.677	10.748
12.626	10.697
12.574	10.646
12.523	10.593
12.472	10.541
12.42	10.488
12.369	10.435
12.318	10.381
12.266	10.326
12.215	10.271
12.163	10.216
12.112	10.161
12.06	10.107
12.008	10.054
11.955	10
11.902	9.9484
11.849	9.8979
11.796	9.8474
11.741	9.7969
11.686	9.7463
11.631	9.6972
11.575	9.6481
11.519	9.599
11.464	9.5499
11.408	9.5008
11.353	9.4517
11.299	9.4026
11.244	9.3535
11.19	9.3044
11.137	9.2553
11.082	9.2076
11.027	9.1613
10.971	9.1149
10.916	9.0691
10.861	9.0233
10.805	8.9779
10.75	8.9339
10.694	8.889
10.639	8.8446
10.584	8.8002
10.53	8.755
10.476	8.7103
10.422	8.6655
10.369	8.62
10.316	8.5744
10.265	8.5281
10.214	8.481
10.164	8.4339
10.115	8.386
10.066	8.3381
10.018	8.2902
9.9706	8.2423
9.9233	8.1944
9.8753	8.1477
9.8272	8.101
9.7784	8.0556
9.7288	8.0113
9.6793	7.9671
9.629	7.924
9.5787	7.8809
9.5276	7.839
9.4758	7.7982
9.4241	7.7575
9.3727	7.7167
9.3214	7.6759
9.2693	7.6363
9.2165	7.5978
9.1637	7.5593
9.1114	7.5207
9.059	7.4822
9.0071	7.4437
8.9564	7.4052
8.9056	7.3667
8.8559	7.3927
8.8063	7.4187
8.7578	7.4447
8.7103	7.4707
8.6629	7.4968
8.6165	7.5228
8.5702	7.5488
8.5238	7.5759
8.4775	7.6041
8.4311	7.6323
8.3848	7.6616
8.3384	7.6909
8.2921	7.7213
8.2457	7.7527
8.1994	7.7841
8.153	7.8165
8.1066	7.849
8.0614	7.8814
8.0161	7.9149
7.9708	7.9484
7.9953	7.9829
8.0199	8.0174
8.0444	8.0529
8.07	8.0884
8.0956	8.1239
8.1223	8.1594
8.149	8.1949
8.1766	8.2305
8.2054	8.266
8.2341	8.3015
8.2638	8.337
8.2935	8.3725
8.3243	8.408
8.356	8.4435
8.3877	8.479
8.4204	8.5145
8.4532	8.5501
8.4859	8.5866
8.5186	8.6225
8.5513	8.6585
8.584	8.6939
8.6167	8.7293
8.6494	8.7642
8.6821	8.7986
8.7149	8.8331
8.7476	8.8684
8.7803	8.9038
8.814	8.9378
8.8477	8.9727
8.8813	9.0076
8.9136	9.0434
8.9459	9.0792
8.9767	9.116
9.0062	9.1537
9.0357	9.1914
9.0648	9.2291
9.0938	9.2668
9.1239	9.3031
9.1549	9.338
9.1859	9.3729
9.2178	9.4065
9.2507	9.4401
9.2836	9.4724
9.3174	9.5034
9.3512	9.5344
9.3859	9.5641
9.4215	9.5938
9.4558	9.6235
9.491	9.652
9.5262	9.6804
9.56	9.7098
9.5939	9.7401
9.6265	9.7704
9.6579	9.8015
9.6892	9.8327
9.7193	9.8648
9.7494	9.8968
9.7783	9.9298
9.806	9.9636
9.8337	9.9974
9.8622	10.03
9.8908	10.063
9.9194	10.095
9.948	10.127
9.9765	10.159
10.005	10.19
10.034	10.222
10.062	10.253
10.092	10.283
10.121	10.313
10.15	10.344
10.18	10.374
10.21	10.403
10.241	10.431
10.272	10.458
10.303	10.486
10.334	10.514
10.364	10.542
10.394	10.57
10.424	10.598
10.454	10.626
10.485	10.654
10.514	10.682
10.543	10.709
10.572	10.737
10.6	10.766
10.629	10.796
10.657	10.824
10.685	10.852
10.713	10.88
10.741	10.908
10.769	10.937
10.797	10.965
10.825	10.992
10.853	11.02
10.881	11.047
10.91	11.074
10.938	11.102
10.966	11.129
10.994	11.156
11.021	11.182
11.049	11.21
11.077	11.237
11.104	11.264
11.131	11.291
11.157	11.319
11.184	11.346
11.21	11.373
11.236	11.401
11.262	11.428
11.288	11.455
11.315	11.483
11.34	11.51
11.366	11.538
11.391	11.565
11.417	11.592
11.443	11.62
11.469	11.646
11.496	11.671
11.522	11.697
11.55	11.721
11.578	11.746
11.607	11.769
11.635	11.792
11.663	11.816
11.692	11.839
11.72	11.862
11.748	11.885
11.775	11.907
11.802	11.929
11.83	11.886
11.857	11.842
11.885	11.798
11.912	11.753
11.939	11.708
11.967	11.663
11.994	11.618
12.02	11.573
12.045	11.527
12.071	11.482
12.095	11.437
12.118	11.392
12.142	11.347
12.165	11.302
12.188	11.257
12.211	11.211
12.234	11.166
12.257	11.121
12.28	11.076
12.303	11.031
12.326	10.985
12.351	10.938
12.375	10.891
12.4	10.843
12.425	10.795
12.451	10.746
12.477	10.698
12.504	10.648
12.531	10.598
12.558	10.547
12.584	10.497
12.611	10.446
12.637	10.395
12.663	10.342
12.689	10.29
12.716	10.237
12.742	10.184
12.768	10.13
12.794	10.078
12.819	10.025
12.844	9.9729
12.867	9.9205
12.891	9.8696
12.844	9.8188
12.797	9.7679
12.75	9.717
12.701	9.6661
12.653	9.6153
12.603	9.5644
12.554	9.5135
12.504	9.4626
12.453	9.4117
12.402	9.3609
12.35	9.31
12.298	9.2591
12.246	9.2074
12.195	9.1548
12.143	9.1023
12.091	9.0489
12.039	8.9955
11.987	8.9413
11.935	8.8877
11.884	8.8341
11.832	8.7812
11.78	8.7283
11.728	8.676
11.675	8.625
11.623	8.5741
11.57	8.5238
11.518	8.4734
11.465	8.4222
11.412	8.3716
11.36	8.321
11.308	8.2696
11.257	8.2181
11.207	8.1667
11.157	8.1153
11.107	8.0639
11.058	8.0125
11.008	7.9611
10.959	7.9097
10.909	7.8596
10.86	7.8095
10.809	7.7607
10.759	7.7118
10.707	7.6643
10.655	7.618
10.603	7.5718
10.55	7.5267
10.497	7.4817
10.443	7.4378
10.39	7.394
10.337	7.3502
10.284	7.3067
10.231	7.2633
10.179	7.2191
10.128	7.1749
10.078	7.1307
10.028	7.0865
9.979	7.0423
9.9309	7.0626
9.8839	7.0829
9.837	7.1032
9.7913	7.1234
9.7456	7.1437
9.6991	7.1652
9.6526	7.1878
9.6061	7.2104
9.5596	7.2331
9.5131	7.2557
9.4666	7.2806
9.4201	7.3066
9.3736	7.3327
9.3264	7.3598
9.2791	7.3869
9.2311	7.4151
9.1835	7.4434
9.1359	7.4716
9.0876	7.5009
9.0393	7.5302
8.9914	7.5595
8.9427	7.5888
8.8952	7.6181
8.8469	7.6474
8.7998	7.6767
8.7531	7.706
8.7067	7.7353
8.6604	7.7646
8.6144	7.7939
8.5694	7.8232
8.5245	7.8525
8.4796	7.8829
8.4347	7.9133
8.3898	7.9447
8.3448	7.9771
8.2999	8.0096
8.255	8.0431
8.2101	8.0766
8.1651	8.1096
8.1202	8.1435
8.0753	8.1775
8.0304	8.2125
7.9854	8.246
8.0101	8.2804
8.0357	8.3149
8.0614	8.3493
8.0871	8.3848
8.1128	8.4202
8.1395	8.4556
8.1673	8.491
8.1951	8.5265
8.2228	8.5619
8.2516	8.5973
8.2804	8.6328
8.3092	8.6682
8.3401	8.7036
8.3719	8.7391
8.4037	8.7745
8.4365	8.8099
8.4703	8.8454
8.5041	8.8808
8.5378	8.9157
8.5716	8.9507
8.6054	8.9851
8.6392	9.0205
8.673	9.0545
8.7068	9.088
8.7405	9.1215
8.7743	9.1546
8.8081	9.1886
8.8419	9.2226
8.8757	9.2563
8.9094	9.2899
8.9418	9.3244
8.9741	9.3598
9.0051	9.3952
9.0356	9.4306
9.0661	9.4661
9.0953	9.5024
9.1254	9.5387
9.1542	9.575
9.1839	9.61
9.2137	9.645
9.2444	9.6787
9.276	9.7125
9.3076	9.7449
9.3402	9.7761
9.3727	9.8073
9.4062	9.8372
9.4405	9.8672
9.4749	9.8959
9.508	9.9247
9.541	9.9534
9.5759	9.9809
9.6108	10.008
9.6443	10.036
9.6766	10.064
9.7089	10.093
9.74	10.123
9.7711	10.153
9.8009	10.184
9.8295	10.216
9.8582	10.248
9.8856	10.281
9.9131	10.315
9.9405	10.347
9.9679	10.379
9.9954	10.411
10.023	10.444
10.05	10.478
10.078	10.51
10.106	10.54
10.134	10.57
10.163	10.601
10.192	10.631
10.221	10.66
10.25	10.689
10.279	10.718
10.309	10.746
10.339	10.774
10.369	10.802
10.399	10.83
10.428	10.858
10.458	10.886
10.488	10.914
10.517	10.941
10.544	10.969
10.572	10.997
10.6	11.025
10.628	11.053
10.656	11.081
10.684	11.109
10.711	11.137
10.739	11.164
10.767	11.191
10.795	11.219
10.823	11.246
10.851	11.273
10.879	11.3
10.907	11.326
10.934	11.353
10.962	11.379
10.99	11.405
11.018	11.432
11.045	11.459
11.072	11.485
11.099	11.512
11.125	11.539
11.151	11.566
11.177	11.594
11.202	11.622
11.228	11.65
11.252	11.678
11.278	11.706
11.304	11.735
11.328	11.763
11.352	11.791
11.376	11.819
11.399	11.848
11.423	11.876
11.446	11.904
11.471	11.932
11.495	11.959
11.52	11.985
11.546	12.011
11.572	12.036
11.599	12.06
11.625	12.085
11.652	12.108
11.679	12.132
11.705	12.155
11.732	12.178
11.759	12.202
11.785	12.225
11.812	12.247
11.839	12.27
11.864	12.294
11.89	12.318
11.916	12.341
11.941	12.365
11.965	12.389
11.989	12.414
12.013	12.439
12.036	12.465
12.058	12.491
12.08	12.518
12.101	12.545
12.122	12.572
12.142	12.599
12.161	12.626
12.18	12.653
12.134	12.68
12.088	12.707
12.041	12.734
11.993	12.761
11.946	12.789
11.898	12.816
11.85	12.841
11.803	12.865
11.755	12.89
11.707	12.913
11.66	12.936
11.612	12.959
11.564	12.981
11.517	13.002
11.469	13.023
11.422	13.043
11.374	13.063
11.326	13.082
11.279	13.031
11.231	12.98
11.183	12.929
11.134	12.878
11.086	12.826
11.036	12.774
10.987	12.721
10.936	12.669
10.886	12.617
10.835	12.565
10.783	12.513
10.731	12.461
10.678	12.409
10.625	12.357
10.572	12.305
10.517	12.253
10.463	12.201
10.408	12.149
10.353	12.097
10.297	12.045
10.242	11.993
10.186	11.941
10.132	11.888
10.078	11.835
10.026	11.781
9.9746	11.727
9.9235	11.672
9.8739	11.617
9.8242	11.562
9.7745	11.506
9.7248	11.45
9.6752	11.395
9.6255	11.34
9.5758	11.287
9.5261	11.232
9.4764	11.179
9.4268	11.125
9.3785	11.071
9.3302	11.017
9.2819	10.964
9.2341	10.91
9.1864	10.856
9.1399	10.801
9.0948	10.746
9.0489	10.692
9.0034	10.637
8.958	10.582
8.913	10.528
8.8692	10.473
8.8247	10.419
8.7793	10.365
8.734	10.312
8.6879	10.26
8.6417	10.209
8.5948	10.158
8.5471	10.109
8.4994	10.059
8.451	10.011
8.4025	9.9635
8.3541	9.9164
8.3068	9.8685
8.2596	9.8206
8.2123	9.7731
8.1663	9.7257
8.1203	9.6775
8.0754	9.6285
8.0306	9.5795
7.9869	9.5298
7.9444	9.4801
7.9019	9.4297
7.8606	9.3785
7.8192	9.3273
7.779	9.2754
7.7399	9.2235
7.7007	9.1708
7.6616	9.1186
7.6225	9.0664
7.5834	9.0146
7.5443	8.964
7.5051	8.9134
7.466	8.8639
7.4269	8.8144
7.4528	8.766
7.4787	8.7187
7.5045	8.6714
7.5304	8.6252
7.5563	8.579
7.5833	8.5328
7.6102	8.4877
7.6372	8.4426
7.6653	8.3974
7.6934	8.3523
7.7225	8.3072
7.7527	8.2621
7.7829	8.2169
7.8142	8.1718
7.8454	8.1267
7.8777	8.0815
7.911	8.0364
7.9443	7.9913
7.9787	8.0159
8.013	8.0404
8.0484	8.065
8.0837	8.0907
8.119	8.1163
8.1544	8.143
8.1897	8.1697
8.2251	8.1974
8.2604	8.2261
8.2958	8.2549
8.3311	8.2847
8.3665	8.3144
8.4018	8.3452
8.4371	8.377
8.4725	8.4087
8.5078	8.4415
8.5432	8.4742
8.5795	8.507
8.6158	8.5407
8.6522	8.5744
8.688	8.6082
8.7238	8.6419
8.759	8.6756
8.7953	8.7094
8.83	8.7431
8.8643	8.7768
8.8986	8.8105
8.9324	8.8443
8.9672	8.878
9.0019	8.9117
9.0376	8.944
9.0733	8.9763
9.11	9.0072
9.1475	9.0367
9.185	9.0662
9.2226	9.0953
9.2601	9.1245
9.2963	9.1545
9.3324	9.1842
9.3686	9.214
9.4034	9.2446
9.4382	9.2752
9.4717	9.3068
9.5038	9.3393
9.536	9.3718
9.5669	9.4052
9.5978	9.4386
9.6274	9.473
9.6557	9.5082
9.6841	9.5434
9.7134	9.5773
9.7427	9.6113
9.7719	9.6448
9.8021	9.6771
9.8323	9.7093
9.8634	9.7404
[truncated: 12,902 more rows]
