# Supplementary material for: Enhancing the Flexibility of TCP in Heterogeneous Network
Source: PLoS One. 2016 Sep 22;11(9):e0161249. doi: 10.1371/journal.pone.0161249 (PMC5033568; doi:10.1371/journal.pone.0161249)
Supplement: S3 File — (ZIP) [file pone.0161249.s003.zip]

Archive with 6 entries (5 files):
- S3 File/S3 Fig. 3 Two TCP flows with different start time (a)TCP0 begins from 0.1sú1⁄4TCP1 begins from 0.1s.tif
- S3 File/S3 Fig. 3 Two TCP flows with different start time (b)TCP0 begins from 0.1sú1⁄4TCP1 begins from 0.5s.tif
- S3 File/S3 Fig. 3 Two TCP flows with different start time (c)TCP0 begins from 0.1sú1⁄4TCP1 begins from 1s.tif
- S3 File/S3 Fig. 3 Two TCP flows with different start time (d)TCP0 begins from 0.1sú1⁄4TCP1 begins from 5s.tif
- S3 File/S3 Fig3_Data.xlsx
- S3 File/
