# Supplementary material for: Enhancing the Flexibility of TCP in Heterogeneous Network
Source: PLoS One. 2016 Sep 22;11(9):e0161249. doi: 10.1371/journal.pone.0161249 (PMC5033568; doi:10.1371/journal.pone.0161249)
Supplement: S3 File — (ZIP) [file pone.0161249.s003.zip › S3 File/S3 Fig3_Data.xlsx]

## Sheet: Sheet1
time	cwnd0	cwnd1			time	cwnd0	cwnd1			time	cwnd0	cwnd1			time	cwnd0	cwnd1
0	1	1			0	1	1			0	1	1			0	1	1
1	1	1			1	1	1			1	1	1			1	1	1
2	20	1			2	20	1			2	1	22.1382			2	16	1
3	23.6679	1			3	23.6679	1			3	20	24.9845			3	12.7375	1
4	26.6887	4.33944			4	26.8383	2			4	21.8653	26.5383			4	10.6974	1
5	28.92	7.57609			5	29.1955	5.19763			5	23.5407	27.9703			5	16.458	1
6	30.8615	10.2813			6	31.3121	8.45624			6	25.2633	29.4004			6	20.4716	10
7	32.5344	12.8033			7	33.053	11.1258			7	26.801	30.7316			7	22.4316	21.4025
8	33.9784	15.1689			8	34.6201	13.4153			8	28.2904	31.9761			8	23.9842	23.1116
9	35.3351	17.2692			9	35.869	16.0046			9	29.6714	33.2341			9	25.8325	24.864
10	36.5596	19.3995			10	37.1298	18.1183			10	31.0232	34.4753			10	27.1913	26.425
11	37.5317	21.3175			11	38.2707	19.9592			11	32.2874	35.589			11	28.6953	27.8986
12	38.6349	23.206			12	39.2514	21.9651			12	33.5338	36.6961			12	30.091	29.3323
13	39.6823	24.9117			13	40.2828	23.8862			13	34.7067	37.8502			13	31.4565	30.699
14	40.7027	26.4698			14	41.2641	25.4286			14	35.8969	38.8673			14	32.7652	31.9761
15	41.6981	27.9769			15	42.2463	26.9939			15	37.0218	39.9085			15	33.9351	33.204
16	42.6938	29.3045			16	43.2061	28.4381			16	38.1136	40.8744			16	35.123	34.4172
17	43.6209	30.7051			17	44.0771	29.8123			17	39.2004	41.8896			17	36.3271	35.3351
18	44.5062	31.9819			18	45.0201	31.1579			18	40.1584	42.8341			18	37.5192	36.5596
19	45.4623	33.2397			19	45.8566	32.4477			19	41.1913	43.7582			19	38.571	37.6648
20	46.3124	34.3935			20	46.7638	33.6882			20	42.104	44.5287			20	39.6453	38.7384
21	47.1896	35.538			21	47.5696	34.8558			21	43.1366	45.5283			21	40.5927	39.8082
22	48.03	36.6739			22	48.424	36.0411			22	44.0771	46.3987			22	41.5908	40.8499
23	48.8354	37.7228			23	49.223	37.1617			23	44.9757	47.2532			23	42.5184	41.77
24	49.6479	38.7948			24	50.0292	38.2233			24	45.8566	48.134			24	43.2416	42.7406
25	50.4274	39.8128			25	50.8226	39.2052			25	46.721	48.9785			25	44.2477	43.8039
26	51.2342	40.83			26	51.6425	40.2128			26	47.5696	49.7686			26	45.0541	44.708
27	52.0284	41.7984			27	52.4687	41.1715			27	48.3827	50.5661			27	46.0423	45.6161
28	52.7918	42.7684			28	53.2069	42.1559			28	49.1823	51.3512			28	46.9246	46.4849
29	53.5629	43.6939			29	53.9351	43.0249			29	50.0092	52.1436			29	47.7696	47.3377
30	54.3047	44.6002			30	54.6901	44.0132			30	50.8422	52.9053			30	48.5999	48.1755
31	55.0183	45.5104			31	55.4529	44.913			31	51.6425	53.6562			31	49.4163	48.9989
32	55.7586	46.3812			32	56.1697	45.817			32	52.3351	54.3967			32	50.1994	49.8088
33	56.4893	47.2782			33	56.895	46.7249			33	53.1693	55.1635			33	51.049	50.5661
34	57.1931	48.0963			34	57.5418	47.5735			34	53.9536	55.8841			34	51.8268	51.429
35	57.9056	48.9415			35	58.2844	48.4485			35	54.6718	56.5954			35	52.574	52.2011
36	58.5925	49.7522			36	58.9837	49.2877			36	55.4168	57.2979			36	53.3483	52.9998
37	59.2882	50.5895			37	59.6246	50.1327			37	56.1162	58.0092			37	54.093	53.7493
38	59.9758	51.3158			38	60.2918	50.9442			38	56.8423	58.6948			38	54.8641	54.5069
39	60.6392	52.1472			39	60.9846	51.7429			39	57.5244	59.3725			39	55.5525	55.2179
40	61.2954	52.8899			40	61.6208	52.5104			40	58.1985	60.0591			40	56.2325	55.9198
41	61.9446	53.6224			41	62.2667	53.2668			41	58.8819	60.771			41	56.9922	56.6661
42	62.603	54.3633			42	62.9218	54.0312			42	59.5575	61.3932			42	57.6725	57.3677
43	63.2388	55.0943			43	63.5701	54.8031			43	60.2586	62.0736			43	58.4306	57.8711
44	63.884	55.7978			44	64.1807	55.5283			44	60.9189	62.7307			44	59.162	58.6777
45	64.5071	56.528			45	64.8319	56.2619			45	61.5721	63.3652			45	59.8678	59.3725
46	65.109	57.2313			46	65.4461	56.9335			46	62.2184	63.9778			46	60.5324	60.0425
47	65.6901	57.9951			47	66.0696	57.6492			47	62.874	64.6156			47	61.1734	60.7216
48	66.3114	58.6979			48	66.6724	58.3562			48	63.4441	65.2471			48	61.8239	61.3769
49	66.9119	59.4093			49	67.2846	59.0547			49	64.1028	65.8574			49	62.4836	62.0736
50	67.4627	60.1288			50	67.8765	59.7283			50	64.7547	66.447			50	63.1206	62.7148
51	68.0531	60.7905			51	68.478	60.4109			51	65.3849	67.0762			51	63.7669	63.3495
52	68.6676	61.4125			52	69.0017	61.0532			52	65.9333	67.6847			52	64.3912	63.9935
53	69.2477	62.1088			53	69.5647	61.7535			53	66.5823	68.2878			53	65.0095	64.6311
54	69.823	62.7656			54	70.1374	62.398			54	67.2251	68.8421			54	65.6068	65.2624
55	70.3936	63.3682			55	70.6913	63.0517			55	67.7881	69.464			55	66.2288	65.8574
56	70.9455	64.0432			56	71.2269	63.6516			56	68.3903	70.0518			56	66.8301	66.4771
57	71.5351	64.6185			57	71.842	64.3548			57	68.9872	70.6347			57	67.4409	67.0463
58	72.1199	65.2653			58	72.4105	64.9735			58	69.5503	71.2129			58	68.0168	67.6847
59	72.6863	65.8754			59	72.9198	65.6168			59	70.1659	71.7724			59	68.617	68.2878
60	73.2345	66.4949			60	73.4799	66.2236			60	70.6772	72.3415			60	69.212	68.8566
61	73.7652	67.0938			61	74.0088	66.7801			61	71.269	72.9061			61	69.8163	69.4496
62	74.3325	67.6875			62	74.5876	67.421			62	71.8281	73.4527			62	70.3585	70.009
63	74.8687	68.2906			63	75.1221	67.997			63	72.4105	73.9953			63	70.953	70.5639
64	75.3613	68.8739			64	75.6527	68.5828			64	72.9335	74.534			64	71.5146	71.1285
65	75.9166	69.5098			65	76.1928	69.1637			65	73.4936	75.0821			65	72.0995	71.7166
66	76.4287	70.083			66	76.6899	69.7683			66	73.9548	75.5998			66	72.6523	72.2585
67	76.9503	70.6657			67	77.2357	70.3109			67	74.534	76.1402			67	73.2008	72.8237
68	77.4942	71.2155			68	77.7905	70.8776			68	75.0954	76.6899			68	73.7317	73.3846
69	78.0215	71.775			69	78.3286	71.4398			69	75.6263	77.2486			69	74.2992	73.9277
70	78.5453	72.3302			70	78.8376	72.0115			70	76.1796	77.7648			70	74.8491	74.4803
71	79.053	72.8812			71	79.3182	72.5787			71	76.703	78.2647			71	75.3816	75.0288
72	79.5071	73.4416			72	79.821	73.1414			72	77.2227	78.7615			72	75.8973	75.5601
73	80.0337	74.0114			73	80.333	73.6456			73	77.7648	79.2804			73	76.4356	76.1008
74	80.5692	74.5096			74	80.8418	74.2138			74	78.2903	79.7959			74	76.9702	76.6116
75	81.0642	75.0579			75	81.3351	74.791			75	78.8249	80.2458			75	77.4494	77.132
76	81.5562	75.5758			76	81.8255	75.3505			76	79.356	80.7675			76	77.9642	77.6618
77	82.0452	76.1164			77	82.3251	75.8795			77	79.7834	81.2736			77	78.4757	78.188
78	82.5192	76.6793			78	82.7975	76.418			78	80.3206	81.8377			78	78.9964	78.7107
79	83.0387	77.1863			79	83.3152	76.9397			79	80.8294	82.3372			79	79.5012	79.2173
80	83.5071	77.7157			80	83.8179	77.4579			80	81.3474	82.8216			80	80.0403	79.7207
81	83.9966	78.2415			81	84.2819	77.9855			81	81.8377	83.3152			81	80.5385	80.2084
82	84.4952	78.7257			82	84.7434	78.5095			82	82.2886	83.8059			82	81.0214	80.7056
83	84.9438	79.2322			83	85.2376	78.9921			83	82.7854	84.2582			83	81.5627	81.2244
84	85.4251	79.7606			84	85.7173	79.522			84	83.2672	84.7316			84	82.0395	81.6909
85	85.8921	80.273			85	86.1711	80.036			85	83.7462	85.2259			85	82.5135	82.1792
86	86.3566	80.7698			86	86.6341	80.5342			86	84.2344	85.7056			86	83.0089	82.6766
87	86.8416	81.2636			87	87.0831	81.0171			87	84.708	86.1479			87	83.4895	83.159
88	87.3125	81.7666			88	87.5527	81.5339			88	85.1437	86.6226			88	83.9672	83.6626
89	87.7809	82.2544			89	87.9971	82.0474			89	85.6239	87.1291			89	84.4423	84.1394
90	88.19	82.7393			90	88.4392	82.5214			90	86.1015	87.587			90	84.844	84.6844
91	88.6989	83.2334			91	88.9128	83.0289			91	86.5648	88.0425			91	85.3376	85.1672
92	89.1263	83.7126			92	89.3616	83.4973			92	86.9797	88.507			92	85.8051	85.6356
93	89.5963	84.1891			93	89.797	83.9869			93	87.4498	88.9691			93	86.2701	86.1015
94	90.0195	84.663			94	90.2414	84.4737			94	87.9743	89.3392			94	86.7556	86.5648
95	90.4628	85.1106			95	90.6836	84.9577			95	88.4279	89.797			95	87.2269	87.0372
96	90.9369	85.6144			96	91.1346	85.439			96	88.8453	90.2746			96	87.6957	87.507
97	91.3867	86.0804			97	91.5834	85.9176			97	89.2944	90.7167			97	88.1507	87.9743
98	91.8451	86.5438			98	91.9866	86.3008			98	89.7636	91.1236			98	88.592	88.4505
99	92.2688	87.0048			99	92.4853	86.7862			99	90.2303	91.5616			99	89.0537	88.8903
100	92.7337	87.4748			100	92.9383	87.2459			100	90.6726	91.9974			100	89.5017	89.328
101	93.164	87.931			101	93.3785	87.7374			101	91.1017	92.442			101	89.9587	89.7747
102	93.6138	88.3734			102	93.8059	88.1808			102	91.5397	92.8738			102	90.4133	90.2303
103	94.0508	88.8249			103	94.2314	88.6333			103	91.9866	93.3249			103	90.8547	90.6946
104	94.4963	89.2853			104	94.6655	89.0947			104	92.4096	93.7526			104	91.272	91.0907
105	94.9292	89.7322			105	95.0976	89.5649			105	92.8307	94.1995			105	91.7528	91.5616
106	95.3497	90.1326			106	95.4964	89.9882			106	93.3035	94.6232			106	92.1878	91.9974
107	95.7892	90.5974			107	95.9352	90.4648			107	93.7099	95.024			107	92.6315	92.4312
108	96.1955	91.0269			108	96.3409	90.9169			108	94.1252	95.4755			108	93.0731	92.8845
109	96.6415	91.4871			109	96.7552	91.3558			109	94.5598	95.904			109	93.4484	93.3249
110	97.0133	91.9233			110	97.106	91.7927			110	94.9608	96.3098			110	93.9181	93.7739
111	97.435	92.3899			111	97.5479	92.26			111	95.3916	96.7346			111	94.3643	94.1783
112	97.8652	92.7788			112	97.9571	92.6817			112	95.8205	97.1472			112	94.7767	94.6021
113	98.2934	93.209			113	98.3646	93.1338			113	96.2475	97.5581			113	95.2083	95.045
114	98.7097	93.6478			114	98.7806	93.4982			114	96.6725	97.9571			114	95.6275	95.4545
115	99.1141	94.074			115	99.2048	93.9783			115	97.0957	98.3646			115	96.0449	95.8622
116	99.5269	94.5194			116	99.6173	94.4136			116	97.4863	98.7806			116	96.4502	96.289
117	99.928	94.9417			117	99.9981	94.8363			117	97.906	99.1948			117	96.8537	96.7139
118	100.337	95.3726			118	100.417	95.2677			118	98.2934	99.5972			118	97.2658	97.1163
119	100.716	95.7911			119	100.805	95.6553			119	98.7198	100.028			119	97.6967	97.5479
120	101.122	96.2494			120	101.221	96.083			120	99.0838	100.417			120	98.1053	97.9571
121	101.517	96.6641			121	101.625	96.4984			121	99.5068	100.854			121	98.5122	98.3748
122	101.91	97.077			122	102.018	96.9327			122	99.918	101.25			122	98.9073	98.7704
123	102.292	97.5088			123	102.399	97.3445			123	100.318	101.645			123	99.3311	99.1948
124	102.692	97.9386			124	102.799	97.7546			124	100.745	102.018			124	99.733	99.5872
125	103.1	98.3461			125	103.197	98.1731			125	101.161	102.399			125	100.143	99.968
126	103.487	98.7622			126	103.584	98.5493			126	101.487	102.809			126	100.542	100.377
127	103.873	99.116			127	103.95	98.9746			127	101.9	103.265			127	100.959	100.775
128	104.277	99.5388			128	104.344	99.3981			128	102.302	103.652			128	101.364	101.072
129	104.65	99.9399			129	104.736	99.7997			129	102.702	104.018			129	101.807	101.487
130	105.041	100.349			130	105.117	100.19			130	103.1	104.401			130	102.219	101.88
131	105.421	100.757			131	105.507	100.598			131	103.507	104.793			131	102.639	102.272
132	105.828	101.163			132	105.885	101.005			132	103.892	105.174			132	103.018	102.672
133	106.196	101.558			133	106.253	101.39			133	104.277	105.554			133	103.396	103.061
134	106.591	101.961			134	106.647	101.823			134	104.679	105.951			134	103.772	103.449
135	106.984	102.352			135	107.022	102.235			135	105.06	106.328			135	104.205	103.806
136	107.358	102.742			136	107.423	102.626			136	105.44	106.704			136	104.598	104.2
137	107.73	103.131			137	107.785	103.015			137	105.819	107.087			137	104.98	104.583
138	108.1	103.528			138	108.156	103.402			138	106.206	107.469			138	105.294	105.013
139	108.47	103.914			139	108.534	103.798			139	106.582	107.85			139	10.1	105.44
140	108.82	104.279			140	108.893	104.192			140	106.947	108.211			140	6.00973	105.98
141	109.223	104.69			141	109.278	104.595			141	107.348	108.58			141	8.74619	106.572
142	109.589	105.072			142	109.634	104.967			142	107.711	108.939			142	11.4353	106.984
143	109.971	105.442			143	109.999	105.376			143	108.1	109.324			143	14.526	107.488
144	110.344	105.83			144	110.371	105.764			144	108.479	109.689			144	16.5873	107.943
145	110.706	106.198			145	110.778	106.104			145	108.856	110.062			145	18.6348	108.35
146	111.084	106.584			146	111.003	106.565			146	109.223	110.425			146	20.6727	108.718
147	111.435	106.958			147	111.39	106.977			147	109.598	110.787			147	22.4821	109.067
148	111.811	107.35			148	111.74	107.332			148	109.962	111.147			148	24.3212	109.452
149	112.177	107.713			149	112.106	107.731			149	110.307	111.507			149	25.915	109.826
150	112.533	108.102			150	112.471	108.093			150	110.678	111.901			150	27.4161	110.189
151	112.888	108.471			151	112.826	108.481			151	111.057	112.24			151	28.7696	110.552
152	113.251	108.821			152	113.198	108.849			152	111.435	112.613			152	30.195	110.904
153	113.603	109.152			153	113.524	109.234			153	111.793	112.95			153	31.556	111.291
154	114.008	109.527			154	113.876	109.6			154	112.159	113.313			154	32.7997	111.641
155	114.349	109.891			155	114.253	109.964			155	112.507	113.709			155	33.9979	111.999
156	114.699	110.264			156	114.594	110.345			156	112.862	114.051			156	35.1837	112.382
157	115.055	110.635			157	114.951	110.698			157	113.233	114.41			157	36.3583	112.737
158	115.403	110.996			158	115.307	111.086			158	113.559	114.76			158	37.4427	113.101
159	115.74	111.347			159	115.654	111.445			159	113.937	115.116			159	38.5225	113.462
160	116.102	111.723			160	116.008	111.804			160	114.297	115.463			160	39.5475	113.823
161	116.438	112.072			161	116.352	112.179			161	114.594	115.818			161	40.5467	114.165
162	116.772	112.446			162	116.695	112.526			162	114.995	116.18			162	41.5458	114.489
163	117.123	112.81			163	117.055	112.899			163	115.351	116.524			163	42.592	114.803
164	117.472	113.129			164	117.396	113.252			164	115.68	116.866			164	43.5902	115.177
165	117.838	113.499			165	117.753	113.605			165	116.059	117.217			165	44.5211	115.541
166	118.185	113.86			166	118.084	113.965			166	116.395	117.566			166	45.4329	115.895
167	118.532	114.211			167	118.447	114.316			167	116.738	117.931			167	46.3051	116.249
168	118.869	114.569			168	118.768	114.665			168	117.08	118.27			168	47.1825	116.609
169	119.163	114.909			169	119.121	115.04			169	117.421	118.633			169	48.0229	116.935
170	119.548	115.283			170	119.456	115.387			170	117.762	118.944			170	48.8899	117.302
171	119.891	115.629			171	119.799	115.724			171	118.109	119.289			171	49.6612	117.643
172	120.224	115.983			172	120.141	116.078			172	118.456	119.615			172	50.4802	117.982
173	120.564	116.336			173	120.482	116.431			173	118.801	119.966			173	51.3056	118.312
174	120.896	116.68			174	120.788	116.774			174	119.121	120.299			174	52.0988	118.684
175	121.234	117.013			175	121.135	117.159			175	119.456	120.631			175	52.8611	119.012
176	121.564	117.372			176	121.465	117.483			176	119.807	120.979			176	53.594	119.372
177	121.876	117.695			177	121.794	117.823			177	120.132	121.309			177	54.4089	119.699
178	122.22	118.068			178	122.122	118.162			178	120.465	121.646			178	55.1574	120.032
179	122.531	118.398			179	122.457	118.516			179	120.821	121.975			179	55.8959	120.365
180	122.849	118.752			180	122.784	118.87			180	121.127	122.31			180	56.6071	120.697
181	123.198	119.097			181	123.117	119.215			181	121.457	122.637			181	57.2746	121.036
182	123.523	119.449			182	123.433	119.525			182	121.786	122.93			182	58.0206	121.383
183	123.846	119.792			183	123.765	119.876			183	122.138	123.255			183	58.7231	121.712
184	124.169	120.117			184	124.104	120.167			184	122.474	123.579			184	59.4173	122.048
185	124.49	120.458			185	124.442	120.5			185	122.792	123.911			185	60.1035	122.376
186	124.819	120.798			186	124.779	120.848			186	123.133	124.249			186	60.7654	122.702
187	125.147	121.104			187	125.083	121.178			187	123.45	124.579			187	61.4365	123.02
188	125.466	121.434			188	125.379	121.508			188	123.789	124.899			188	62.1165	123.336
189	125.809	121.779			189	125.745	121.738			189	124.104	125.227			189	62.7413	123.676
190	126.126	122.115			190	126.126	122.083			190	124.442	125.546			190	63.3441	124.007
191	126.459	122.451			191	126.451	122.418			191	124.771	125.856			191	64.0038	124.338
192	126.783	122.777			192	126.775	122.744			192	125.091	126.182			192	64.6413	124.659
193	127.106	123.11			193	127.082	123.07			193	125.419	126.49			193	65.2726	124.971
194	127.42	123.443			194	127.404	123.394			194	125.737	126.806			194	65.8978	125.307
195	127.741	123.783			195	127.718	123.742			195	126.079	127.121			195	66.487	125.626
196	128.062	124.065			196	128.031	124.057			196	126.396	127.444			196	67.086	125.96
197	128.374	124.403			197	128.343	124.403			197	126.712	127.765			197	67.6945	126.277
198	128.693	124.757			198	128.654	124.716			198	127.051	128.054			198	68.2829	126.593
199	129.003	125.085			199	128.972	125.037			199	127.373	128.366			199	68.8953	126.917
200	129.329	125.396			200	129.282	125.372			200	127.694	128.693			200	69.4735	127.231
201	129.653	125.715			201	129.591	125.707			201	127.999	128.996			201	70.0613	127.545
202	129.961	126.033			202	129.915	126.025			202	128.319	129.313			202	70.6299	127.867
203	130.261	126.373			203	130.23	126.342			203	128.631	129.622			203	71.2081	128.187
204	130.552	126.697			204	130.545	126.666			204	128.949	129.938			204	71.7677	128.506
205	130.874	127.005			205	130.851	126.989			205	129.259	130.238			205	72.323	128.833
206	131.194	127.327			206	131.156	127.312			206	129.553	130.583			206	72.9014	129.143
207	131.499	127.649			207	131.43	127.633			207	129.876	130.889			207	73.4481	129.452
208	131.787	127.97			208	131.765	127.962			208	130.176	131.194			208	74.0313	129.745
209	132.113	128.274			209	132.075	128.282			209	130.483	131.514			209	74.5697	130.038
210	132.416	128.593			210	132.378	128.601			210	130.789	131.818			210	75.1176	130.368
211	132.657	128.927			211	132.68	128.912			211	131.095	132.128			211	75.6482	130.675
212	132.996	129.253			212	132.996	129.237			212	131.4	132.431			212	76.1883	130.973
213	133.304	129.569			213	133.304	129.546			213	131.719	132.672			213	76.7246	131.278
214	133.596	129.886			214	133.611	129.862			214	132.128	132.921			214	77.2054	131.582
215	133.903	130.201			215	133.91	130.17			215	132.438	133.236			215	77.7476	131.886
216	134.201	130.515			216	134.208	130.485			216	132.763	133.521			216	78.1965	132.234
217	134.499	130.821			217	134.514	130.783			217	133.056	133.835			217	78.7191	132.529
218	134.796	131.134			218	134.803	131.104			218	133.371	134.134			218	79.2256	132.838
219	135.107	131.439			219	135.114	131.409			219	133.678	134.439			219	79.7541	133.131
220	135.41	131.751			220	135.41	131.713			220	133.992	134.722			220	80.2665	133.439
221	135.705	132.069			221	135.727	132.009			221	134.29	135.026			221	80.7881	133.738
222	136.022	132.372			222	136.029	132.311			222	134.588	135.322			222	81.2695	134.022
223	136.323	132.674			223	136.323	132.628			223	134.877	135.624			223	81.7358	134.335
224	136.616	132.967			224	136.609	132.922			224	135.174	135.919			224	82.2116	134.655
225	136.901	133.268			225	136.908	133.223			225	135.477	136.235			225	82.6967	134.952
226	137.178	133.582			226	137.193	133.538			226	135.764	136.535			226	83.179	135.248
227	137.477	133.867			227	137.492	133.844			227	136.059	136.828			227	83.6586	135.543
228	137.775	134.173			228	137.775	134.128			228	136.367	137.12			228	84.1354	135.838
229	138.043	134.47			229	138.072	134.426			229	136.66	137.419			229	84.6095	136.132
230	138.362	134.79			230	138.369	134.738			230	136.952	137.717			230	85.081	136.433
231	138.65	135.094			231	138.665	135.042			231	137.244	138.007			231	85.5616	136.733
232	138.946	135.382			232	138.931	135.338			232	137.542	138.311			232	86.0394	137.025
233	139.233	135.662			233	139.233	135.648			233	137.84	138.6			233	86.4684	137.302
234	139.549	135.957			234	139.528	135.95			234	138.13	138.895			234	86.9643	137.63
235	139.85	136.251			235	139.814	136.236			235	138.427	139.176			235	87.446	137.913
236	140.107	136.551			236	140.107	136.537			236	138.715	139.47			236	87.9136	138.174
237	140.406	136.866			237	140.385	136.837			237	139.003	139.757			237	88.3675	138.477
238	140.698	137.165			238	140.677	137.136			238	139.298	140.05			238	88.819	138.787
239	140.975	137.42			239	140.961	137.42			239	139.549	140.335			239	89.2795	139.082
240	141.266	137.718			240	141.251	137.711			240	139.864	140.627			240	89.7264	139.363
241	141.548	138.023			241	141.534	138.008			241	140.15	140.918			241	90.1489	139.642
242	141.831	138.312			242	141.817	138.298			242	140.442	141.209			242	90.6247	139.957
243	142.12	138.608			243	142.112	138.58			243	140.677	141.499			243	91.0541	140.235
244	142.408	138.882			244	142.394	138.875			244	140.961	141.817			244	91.5033	140.535
245	142.688	139.177			245	142.674	139.17			245	141.266	142.091			245	91.9611	140.819
246	142.968	139.472			246	142.954	139.457			246	141.563	142.366			246	92.4059	141.103
247	143.262	139.765			247	143.248	139.744			247	141.831	142.66			247	92.7947	141.386
248	143.555	140.051			248	143.513	140.03			248	142.127	142.926			248	93.257	141.683
249	143.833	140.351			249	143.805	140.336			249	142.408	143.213			249	93.6529	141.965
250	144.104	140.635			250	144.09	140.621			250	142.688	143.492			250	94.111	142.274
251	144.388	140.92			251	144.368	140.905			251	142.954	143.764			251	94.5562	142.541
252	144.672	141.203			252	144.63	141.21			252	143.248	144.055			252	94.9994	142.835
253	144.941	141.486			253	144.907	141.5			253	143.548	144.333			253	95.4195	143.115
254	145.231	141.762			254	145.196	141.776			254	143.826	144.617			254	95.817	143.387
255	145.506	142.043			255	145.533	142.015			255	144.111	144.9			255	96.2439	143.687
256	145.794	142.339			256	145.808	142.304			256	144.388	145.189			256	96.6483	143.951
257	146.075	142.613			257	146.089	142.592			257	144.672	145.458			257	97.0923	144.229
258	146.356	142.907			258	146.356	142.872			258	144.955	145.739			258	97.5136	144.52
259	146.622	143.179			259	146.649	143.151			259	145.231	146.014			259	97.923	144.803
260	146.895	143.452			260	146.901	143.431			260	145.513	146.294			260	98.2594	145.059
261	147.173	143.723			261	147.194	143.716			261	145.794	146.54			261	98.6353	145.382
262	147.458	144.015			262	147.458	144.001			262	146.082	146.826			262	99.04	145.678
263	147.723	144.293			263	147.736	144.279			263	146.349	147.099			263	99.4833	145.966
264	148.007	144.576			264	148.014	144.556			264	146.629	147.384			264	99.9046	146.239
265	148.25	144.887			265	148.29	144.832			265	146.915	147.641			265	100.294	146.513
266	148.499	145.163			266	148.546	145.122			266	147.194	147.912			266	100.653	146.792
267	148.809	145.425			267	148.829	145.397			267	147.465	148.182			267	101.089	147.058
268	149.084	145.706			268	149.097	145.679			268	147.743	148.452			268	101.425	147.302
269	149.352	145.981			269	149.372	145.953			269	148.007	148.728			269	101.897	147.614
270	149.62	146.275			270	149.633	146.234			270	148.29	149.01			270	102.259	147.892
271	149.887	146.548			271	149.907	146.514			271	148.56	149.258			271	102.689	148.061
272	150.16	146.828			272	150.173	146.787			272	148.842	149.539			272	103.194	148.358
273	150.426	147.093			273	150.426	147.066			273	149.117	149.787			273	103.581	148.614
274	150.692	147.365			274	150.712	147.344			274	149.305	150.033			274	103.976	148.889
275	150.95	147.636			275	150.957	147.616			275	149.566	150.3			275	104.36	149.164
276	151.235	147.927			276	151.242	147.893			276	149.827	150.552			276	104.742	149.439
277	151.493	148.197			277	151.466	148.17			277	150.067	150.791			277	105.124	149.706
278	151.763	148.467			278	151.737	148.467			278	150.3	151.036			278	105.513	149.96
279	152.033	148.743			279	152	148.736			279	150.552	151.301			279	105.986	150.173
280	152.302	149.018			280	152.27	149.011			280	150.752	151.526			280	106.353	150.433
281	152.552	149.293			281	152.539	149.28			281	150.99	151.763			281	106.729	150.725
282	152.82	149.554			282	152.801	149.541			282	151.268	152.059			282	107.112	150.99
283	153.088	149.828			283	153.049	149.821			283	151.394	152.368			283	107.485	151.261
284	153.356	150.088			284	153.33	150.095			284	151.559	152.624			284	107.875	151.526
285	153.623	150.354			285	153.597	150.321			285	151.684	153.056			285	108.245	151.77
286	153.883	150.62			286	153.87	150.62			286	10.3942	10.199			286	108.623	152.033
287	154.149	150.879			287	154.136	150.872			287	15.0469	5.34009			287	108.963	152.316
288	154.415	151.15			288	154.383	151.15			288	18.6715	8.54353			288	109.366	152.591
289	154.68	151.421			289	154.635	151.415			289	21.3251	11.2815			289	109.723	152.866
290	154.939	151.685			290	154.919	151.672			290	23.5979	13.4703			290	110.077	153.128
291	155.197	151.942			291	155.184	151.922			291	25.5135	15.799			291	110.458	153.402
292	155.48	152.205			292	155.448	152.205			292	27.2214	17.9928			292	110.82	153.675
293	155.737	152.474			293	155.699	152.474			293	28.7586	20.0461			293	111.18	153.942
294	156	152.743			294	155.968	152.73			294	30.0849	21.8159			294	111.548	154.188
295	156.263	152.985			295	156.224	153.005			295	31.4825	23.6646			295	111.933	154.454
296	156.519	153.266			296	156.506	153.227			296	33.0333	24.9011			296	112.29	154.693
297	156.768	153.527			297	156.755	153.487			297	34.2525	26.4977			297	112.672	154.965
298	157.029	153.78			298	157.01	153.754			298	35.3732	27.9675			298	113.036	155.216
299	157.258	154.04			299	157.264	154.021			299	36.4321	29.4318			299	113.389	155.48
300	157.518	154.313			300	157.531	154.287			300	37.5942	30.7941			300	113.715	155.731
301	157.772	154.552			301	157.772	154.546			301	38.6698	32.0362			301	114.075	156.013
302	158.038	154.83			302	158.026	154.804			302	39.6659	33.2619			302	114.425	156.276
303	158.291	155.082			303	158.291	155.076			303	40.6621	34.473			303	114.774	156.531
304	158.531	155.346			304	158.544	155.32			304	41.6345	35.643			304	115.122	156.78
305	158.789	155.636			305	158.796	155.584			305	42.6316	36.7485			305	115.469	157.035
306	159.035	155.899			306	159.035	155.841			306	43.56	37.8217			306	115.823	157.315
307	159.236	156.117			307	159.28	156.104			307	44.469	38.9167			307	116.177	157.563
308	159.6	156.366			308	159.537	156.334			308	45.4039	39.8815			308	116.538	157.81
309	159.863	156.609			309	159.794	156.616			309	46.2983	40.9214			309	116.872	158.063
310	160.119	156.883			310	160.044	156.871			310	47.1758	41.8878			310	117.222	158.335
311	160.369	157.138			311	160.281	157.126			311	48.0164	42.8323			311	117.563	158.581
312	160.618	157.386			312	160.531	157.386			312	48.822	43.7793			312	117.911	158.84
313	160.873	157.57			313	160.786	157.653			313	49.6347	44.6615			313	118.242	159.091
314	161.27	11.0499			314	161.034	157.925			314	50.4541	45.5924			314	118.596	159.349
315	10	8.62887			315	161.276	158.172			315	51.241	46.4402			315	118.916	159.612
316	13.4274	12.362			316	161.537	158.419			316	52.0159	47.2938			316	119.261	159.869
317	16.3858	15.1335			317	161.784	158.677			317	52.7794	48.1116			317	119.596	160.119
318	18.9378	17.3539			318	162.031	158.942			318	53.5507	48.9565			318	119.93	160.369
319	21.1365	19.3201			319	162.278	159.193			319	54.3111	49.8072			319	120.271	160.618
320	23.0399	21.2453			320	162.53	159.457			320	55.0246	50.5645			320	120.611	160.867
321	24.7165	23.1829			321	162.77	159.695			321	55.7469	51.3691			321	120.934	161.109
322	26.2863	24.7692			322	163.016	159.958			322	56.4777	52.1422			322	121.273	161.357
323	27.7673	26.3358			323	163.273	160.214			323	57.1817	52.9417			323	121.602	161.611
324	29.0701	27.8142			324	163.524	160.469			324	57.9116	53.692			324	121.931	161.858
325	30.4157	29.3204			325	163.768	160.731			325	58.5472	54.432			325	122.258	162.111
326	31.641	30.7527			326	164.019	160.986			326	59.2603	55.1621			326	122.593	162.358
327	32.8815	32.0277			327	164.262	161.234			327	59.9149	55.9006			327	122.919	162.616
328	33.8411	33.2838			328	164.506	161.47			328	60.6119	56.6117			328	123.252	162.862
329	35.1747	34.581			329	164.761	161.711			329	61.2847	57.2966			329	123.585	163.114
330	36.3496	35.6073			330	165.003	161.94			330	61.934	57.9906			330	123.9	163.359
331	37.461	36.7683			331	165.246	162.217			331	62.5926	58.6935			331	124.198	163.622
332	38.4883	37.841			332	165.488	162.464			332	63.1969	59.388			332	124.528	163.866
333	39.5396	38.9097			333	165.729	162.71			333	63.8424	60.0579			333	124.849	164.116
334	40.5636	39.9499			334	165.982	162.949			334	64.4815	60.7203			334	125.185	164.36
335	41.5383	40.9392			335	166.229	163.207			335	65.1143	61.4082			335	125.488	164.603
336	42.4906	41.929			336	166.47	163.446			336	65.7106	62.0562			336	125.782	164.87
337	43.445	42.8726			337	166.71	163.672			337	66.3166	62.6976			337	126.116	165.118
338	44.3113	43.7731			338	166.967	163.928			338	66.9321	63.2692			338	126.432	165.367
339	45.2273	44.6554			339	167.165	164.178			339	67.5419	63.961			339	126.756	165.602
340	46.1252	45.5865			340	167.404	164.458			340	68.1316	64.5989			340	127.064	165.838
341	47.0059	46.4558			341	167.673	164.677			341	68.6726	65.1999			341	127.37	166.079
342	47.8076	47.3726			342	167.893	164.944			342	69.3104	65.8258			342	127.7	166.307
343	48.6373	48.2305			343	168.084	165.198			343	69.8995	66.4157			343	128.012	166.554
344	49.453	49.0734			344	168.339	165.452			344	70.4695	67.0153			344	128.325	166.8
345	50.2555	49.882			345	168.583	165.718			345	71.049	67.5948			345	128.62	167.045
346	50.9473	50.6777			346	168.814	165.965			346	71.6099	68.1841			346	128.954	167.291
347	51.7653	51.5			347	169.057	166.206			347	72.1802	68.7974			347	129.233	167.541
348	52.4944	52.2519			348	169.293	166.441			348	72.7598	69.3764			348	129.55	167.78
349	53.2698	53.0309			349	169.535	166.687			349	73.3075	69.965			349	129.866	168.018
350	54.0156	53.7986			350	169.771	166.927			350	73.8512	70.5061			350	130.181	168.262
351	54.7878	54.5372			351	170.012	167.178			351	74.3909	71.043			351	130.488	168.476
352	55.4591	55.2659			352	170.247	167.417			352	74.9401	71.6318			352	130.817	168.731
353	56.247	55.9851			353	170.482	167.644			353	75.4588	72.1604			353	131.123	168.962
354	56.9539	56.6952			354	170.699	167.876			354	76.0002	72.7127			354	131.435	169.204
355	57.6867	57.4313			355	170.945	168.12			355	76.5117	73.2608			355	131.762	169.411
356	58.3932	58.1237			356	171.19	168.358			356	77.0457	73.7642			356	132.065	169.629
357	59.0743	58.825			357	171.424	168.602			357	77.5374	74.3449			357	132.428	169.818
358	59.7142	59.4676			358	171.663	168.839			358	78.0388	74.8677			358	132.73	170.065
359	60.397	60.1532			359	171.89	169.075			359	78.5879	75.4266			359	133.038	170.312
360	61.0558	60.8146			360	172.122	169.312			360	79.0953	75.9683			360	133.339	170.547
361	61.7238	61.4689			361	172.355	169.554			361	79.612	76.5061			361	133.638	170.781
362	62.3846	62.1485			362	172.592	169.784			362	80.1254	77.0272			362	133.945	171.021
363	62.9749	62.773			363	172.824	170.031			363	80.6355	77.5577			363	134.228	171.249
364	63.6385	63.4386			364	173.055	170.278			364	81.1301	78.0718			364	134.548	171.482
365	64.2796	64.0817			365	173.292	170.507			365	81.634	78.5825			365	134.853	171.733
366	64.9298	64.703			366	173.529	170.747			366	82.0982	79.1026			366	135.142	171.966
367	65.4819	65.3336			367	173.753	170.993			367	82.5961	79.6193			367	135.437	172.198
368	66.1052	65.9279			368	173.989	171.232			368	83.1031	80.1326			368	135.74	172.419
369	66.7226	66.562			369	174.219	171.472			369	83.583	80.6427			369	136.049	172.656
370	67.2749	67.1752			370	174.448	171.705			370	84.0841	81.1372			370	136.342	172.865
371	67.8964	67.8272			371	174.672	171.943			371	84.5348	81.641			371	136.643	173.113
372	68.4684	68.4144			372	174.9	172.187			372	85.0302	82.1417			372	136.943	173.35
373	69.0647	69.0112			373	175.129	172.414			373	85.4994	82.6273			373	137.22	173.592
374	69.6559	69.574			374	175.363	172.64			374	85.9311	83.11			374	137.533	173.822
375	70.2136	70.1752			375	175.608	172.86			375	86.3954	83.6139			375	137.816	174.064
376	70.7811	70.7571			376	175.836	173.091			376	86.8687	84.1028			376	138.113	174.247
377	71.33	71.3062			377	176.057	173.328			377	87.3165	84.5771			377	138.417	174.517
378	71.9025	71.8093			378	176.29	173.57			378	87.7848	85.0605			378	138.706	174.746
379	72.4706	72.4057			379	176.522	173.795			379	88.228	85.5178			379	138.994	174.98
380	73.0205	72.9424			380	176.749	174.03			380	88.6915	86.0076			380	139.281	175.209
381	73.5935	73.4752			381	176.981	174.266			381	89.1526	86.4714			381	139.575	175.437
382	74.1485	74.0176			382	177.201	174.495			382	89.6002	86.9328			382	139.862	175.654
383	74.6727	74.5695			383	177.438	174.724			383	90.0455	87.3918			383	140.154	175.875
384	75.2065	75.1307			384	177.669	174.953			384	90.4887	87.8711			384	140.468	176.108
385	75.7498	75.6613			385	177.899	175.187			385	90.9187	88.3138			385	140.745	176.341
386	76.2892	76.1882			386	178.13	175.41			386	91.3686	88.7994			386	141.015	176.573
387	76.8247	76.7114			387	178.365	175.62			387	91.8053	89.26			387	141.313	176.8
388	77.3049	77.2053			388	178.601	175.854			388	92.2509	89.707			388	141.574	177.054
389	77.8849	77.7474			389	178.813	176.081			389	92.6835	90.1407			389	141.857	177.269
390	78.3968	78.2602			390	179.031	176.308			390	93.1141	90.5945			390	142.145	177.494
391	78.9054	78.7824			391	179.243	176.563			391	93.532	91.0349			391	142.433	177.731
392	79.4234	79.3012			392	179.478	176.778			392	93.98	91.3858			392	142.7	177.956
393	79.9755	79.7664			393	179.7	177.004			393	94.6586	11.0499			393	142.987	178.186
394	80.4741	80.2664			394	179.928	177.23			394	11.0499	11.0499			394	143.267	178.416
395	80.9697	80.7508			395	180.15	177.461			395	15.311	7.30649			395	143.545	178.634
396	81.4745	81.2324			396	180.372	177.687			396	18.6178	10.5715			396	143.845	178.852
397	81.9763	81.7356			397	180.594	177.917			397	21.231	13.0371			397	144.102	179.087
398	82.4628	82.2236			398	180.788	178.176			398	23.342	15.2356			398	144.393	179.316
399	82.8982	82.7328			399	180.987	178.417			399	25.158	17.5575			399	144.677	179.528
400	83.3914	83.251			400	181.213	178.635			400	26.8885	19.5544			400	144.953	179.745
401	83.9293	83.6823			401	181.439	178.865			401	28.338	21.598			401	145.242	179.967
402	84.4046	84.1709			402	181.649	179.088			402	29.7169	23.4212			402	145.524	180.195
403	84.8772	84.6448			403	181.874	179.317			403	31.0344	25.1122			403	145.806	180.422
404	85.3472	85.1278			404	182.099	179.545			404	32.2052	26.6211			404	146.073	180.655
405	85.8379	85.538			405	182.319	179.768			405	33.4546	28.1911			405	146.367	180.865
406	86.3259	86.0509			406	182.544	179.996			406	34.659	29.5768			406	146.654	181.086
407	86.7996	86.5145			407	182.757	180.207			407	35.7949	30.8355			407	146.933	181.307
408	87.2592	86.9642			408	182.987	180.429			408	36.923	32.1383			408	147.205	181.533
409	87.7278	87.4344			409	183.205	180.661			409	38.0439	33.3902			409	147.477	181.753
410	88.1713	87.868			410	183.424	180.883			410	39.0815	34.539			410	147.761	181.979
411	88.6351	88.356			411	183.647	181.109			411	40.1172	35.6788			411	148.032	182.198
412	89.0853	88.8076			412	183.865	181.336			412	41.0782	36.8104			412	148.301	182.418
413	89.4997	89.2345			413	184.077	181.556			413	42.0647	37.9083			413	148.578	182.637
414	89.9789	89.7151			414	184.299	181.782			414	42.9355	39.0265			414	148.847	182.856
415	90.4224	90.1599			415	184.527	181.991			415	43.8575	40.0386			415	149.108	183.074
416	90.8637	90.5915			416	184.749	182.21			416	44.8052	41.0258			416	149.37	183.304
417	91.2919	91.032			417	184.982	182.419			417	45.7332	41.9897			417	149.637	183.538
418	91.74	91.4813			418	185.176	182.638			418	46.5783	42.9553			418	149.884	183.723
419	92.175	91.9175			419	185.397	182.862			419	47.4295	43.8541			419	150.151	183.979
420	92.6187	92.3517			420	185.613	183.075			420	48.2864	44.7348			420	150.431	184.202
421	93.0389	92.7946			421	185.834	183.299			421	49.0876	45.6204			421	150.703	184.424
422	93.4892	93.2247			422	186.038	183.545			422	49.9761	46.5536			422	150.968	184.646
423	93.9374	93.6635			423	186.253	183.762			423	50.79	47.3842			423	151.233	184.868
424	94.3729	94.0896			424	186.468	183.985			424	51.5717	48.2419			424	151.51	185.09
425	94.7958	94.5244			425	186.682	184.208			425	52.3608	49.0846			425	151.774	185.311
426	95.2169	94.9571			426	186.902	184.43			426	53.1194	49.893			426	152.051	185.538
427	95.6465	95.3775			427	187.121	184.647			427	53.9044	50.6095			427	152.313	185.753
428	96.0743	95.796			428	187.329	184.869			428	54.7147	51.4134			428	152.569	185.974
429	96.4897	96.2438			429	187.548	185.085			429	55.405	52.1858			429	152.831	186.183
430	96.8931	96.6482			430	187.761	185.307			430	56.1937	52.9091			430	153.119	186.403
431	97.3051	97.0406			431	187.979	185.528			431	56.8308	53.6599			431	153.38	186.613
432	97.7255	97.4725			432	188.197	185.738			432	57.5478	54.4738			432	153.647	186.837
433	98.1544	97.882			433	188.42	185.953			433	58.256	55.2215			433	153.901	187.051
434	98.5814	98.2797			434	188.633	186.168			434	58.9388	55.8876			434	154.167	187.276
435	98.9661	98.6453			435	188.834	186.399			435	59.6304	56.5989			435	154.426	187.495
436	99.3896	99.0904			436	189.046	186.608			436	60.2644	57.3014			436	154.698	187.692
437	99.8013	99.4932			437	189.268	186.833			437	60.8918	57.9781			437	154.969	187.916
438	100.201	99.8945			438	189.479	187.047			438	61.594	58.7322			438	155.227	188.128
439	100.63	100.294			439	189.695	187.261			439	62.224	59.3926			439	155.478	188.314
440	101.016	100.692			440	189.922	187.474			440	62.8796	60.0791			440	155.767	188.542
441	101.421	101.099			441	190.122	187.688			441	63.5284	60.6754			441	156.03	188.754
442	101.746	101.503			442	190.321	187.932			442	64.1706	61.3964			442	156.267	188.972
443	102.188	101.926			443	190.526	188.103			443	64.8064	62.0123			443	156.542	189.183
444	102.578	102.337			444	190.747	188.326			444	65.4361	62.6541			444	156.791	189.394
445	102.977	102.718			445	190.956	188.533			445	66.0446	63.3052			445	157.033	189.611
446	103.394	103.106			446	191.166	188.745			446	66.6476	63.9653			446	157.3	189.837
447	103.78	103.494			447	191.375	188.962			447	67.2154	64.5877			447	157.561	190.038
448	104.146	103.879			448	191.578	189.184			448	67.8522	65.1888			448	157.827	190.258
449	104.548	104.264			449	191.787	189.401			449	68.4538	65.8148			449	158.08	190.469
450	104.921	104.647			450	192.001	189.622			450	68.9633	66.4199			450	158.339	190.673
451	105.292	105.019			451	192.209	189.833			451	69.5984	67.0493			451	158.592	190.888
452	105.69	105.428			452	192.417	190.049			452	70.1709	67.6285			452	158.844	191.103
453	106.068	105.806			453	192.619	190.254			453	70.7245	68.2175			453	159.108	191.312
454	106.435	106.184			454	192.827	190.464			454	71.3019	68.8014			454	159.347	191.521
455	106.81	106.56			455	193.045	190.69			455	71.8469	69.3804			455	159.61	191.735
456	107.165	106.963			456	193.262	190.9			456	72.4015	69.9689			456	159.848	191.949
457	107.547	107.327			457	193.474	191.109			457	72.952	70.3396			457	160.104	192.157
458	107.928	107.708			458	193.676	191.308			458	73.5799	71.0469			458	160.317	192.396
459	108.298	108.079			459	193.887	191.522			459	74.1216	71.5519			459	160.578	192.604
460	108.666	108.439			460	194.093	191.72			460	74.6727	72.1365			460	160.821	192.801
461	109.034	108.807			461	194.305	191.939			461	75.1932	72.689			461	161.07	193.003
462	109.409	109.174			462	194.51	192.147			462	75.7234	73.2372			462	161.33	193.216
463	109.783	109.549			463	194.731	192.34			463	76.2629	73.7543			463	161.578	193.423
464	110.147	109.914			464	194.942	192.553			464	76.7857	74.3351			464	161.807	193.634
465	110.519	110.277			465	195.147	192.761			465	77.292	74.8847			465	162.078	193.851
466	110.889	110.648			466	195.352	192.973			466	77.8207	75.417			466	162.331	194.057
467	111.303	110.964			467	195.556	193.17			467	78.3713	75.9324			467	162.577	194.258
468	111.617	111.324			468	195.766	193.382			468	78.8801	76.4574			468	162.829	194.469
469	111.993	111.656			469	195.96	193.594			469	79.4108	76.9918			469	163.075	194.675
470	112.367	112.031			470	196.179	193.806			470	79.8879	77.5097			470	163.32	194.885
471	112.723	112.406			471	196.383	194.017			471	80.4369	78.0113			471	163.565	195.096
472	113.077	112.788			472	196.592	194.218			472	80.9326	78.5224			472	163.815	195.295
473	113.43	113.15			473	196.8	194.424			473	81.4254	79.0428			473	164.065	195.5
474	113.782	113.495			474	197.003	194.63			474	81.9274	79.5473			474	164.303	195.71
475	114.133	113.82			475	197.216	194.825			475	82.4143	80.0486			475	164.546	195.899
476	114.492	114.18			476	197.424	195.03			476	82.8982	80.5716			476	164.801	196.108
477	114.78	114.547			477	197.627	195.24			477	83.3554	81.0666			477	165.044	196.312
478	115.128	114.974			478	197.834	195.45			478	83.8459	81.5586			478	165.298	196.515
479	115.475	115.313			479	198.036	195.665			479	84.3216	82.0476			479	165.54	196.719
480	115.821	115.651			480	198.223	195.869			480	84.7947	82.5337			480	165.757	196.932
481	116.183	116.013			481	198.44	196.088			481	85.2769	83.029			481	166.004	197.135
482	116.535	116.366			482	198.641	196.292			482	85.768	83.4735			482	166.251	197.343
483	116.869	116.718			483	198.847	196.496			483	86.2448	84.0109			483	166.48	197.536
484	117.228	117.043			484	199.028	196.689			484	86.6381	84.5331			484	166.72	197.753
485	117.569	117.393			485	199.279	196.877			485	87.1445	85.0285			485	166.965	197.965
486	117.883	117.725			486	199.48	197.075			486	87.6024	85.5094			486	167.205	198.167
487	118.256	118.072			487	199.68	197.288			487	88.0578	85.9759			487	167.45	198.369
488	118.568	118.428			488	199.881	197.491			488	88.5335	86.4168			488	167.695	198.581
489	118.922	118.773			489	200.096	197.693			489	88.973	86.8094			489	167.939	198.767
490	119.266	119.11			490	200.206	197.896			490	89.455	87.2919			490	168.165	198.988
491	119.601	119.42			491	200.45	198.128			491	89.8899	87.7603			491	168.409	199.189
492	119.952	119.779			492	200.645	198.34			492	90.3449	88.2263			492	168.646	199.405
493	120.285	120.105			493	200.859	198.536			493	90.7976	88.7011			493	168.889	199.595
494	120.642	120.445			494	201.063	198.738			494	91.2371	89.1509			494	169.137	199.806
495	120.965	120.785			495	201.262	198.944			495	91.6745	89.5985			495	169.374	200.006
496	121.279	121.133			496	201.451	199.15			496	92.099	90.055			496	169.616	200.211
497	121.608	121.454			497	201.654	199.356			497	92.5323	90.5091			497	169.875	200.385
498	121.945	121.799			498	201.857	199.556			498	92.9744	90.95			498	170.104	200.58
499	122.289	122.136			499	202.06	199.762			499	93.4036	91.3998			499	170.351	200.779
500	122.632	122.455			500	202.263	199.962			500	93.8309	91.8255			500	170.568	200.958
