# Supplementary material for: Enhancing the Flexibility of TCP in Heterogeneous Network
Source: PLoS One. 2016 Sep 22;11(9):e0161249. doi: 10.1371/journal.pone.0161249 (PMC5033568; doi:10.1371/journal.pone.0161249)
Supplement: S4 File — (ZIP) [file pone.0161249.s004.zip › S4 File/S4 Fig4_Data.xlsx]

## Sheet: Sheet1
time	Ed
0	0
0.5	0
1	0
1.5	0
2	0
2.5	0
3	0
3.5	0
4	0
4.5	0
5	0
5.5	0
6	0
6.5	0
7	0
7.5	0
8	0
8.5	0
9	0
9.5	0
10	0
10.5	0
11	0
11.5	0
12	0
12.5	0
13	0
13.5	0
14	0
14.5	0
15	0
15.5	0
16	0
16.5	0
17	0
17.5	0
18	0
18.5	0
19	0
19.5	0
20	0
20.5	0
21	0
21.5	0
22	0
22.5	0
23	0
23.5	0
24	0
24.5	0
25	0
25.5	0
26	0
26.5	0
27	0
27.5	0
28	0
28.5	0
29	0
29.5	0
30	0
30.5	0
31	0
31.5	0
32	0
32.5	0
33	0
33.5	0
34	0
34.5	0
35	0
35.5	0
36	0
36.5	0
37	0
37.5	0
38	0
38.5	0
39	0
39.5	0
40	0
40.5	0
41	0
41.5	0
42	0
42.5	0
43	0
43.5	0
44	0
44.5	0
45	0
45.5	0
46	0
46.5	0
47	0
47.5	0
48	0
48.5	0
49	0
49.5	0
50	1
50.5	1
51	0.88018
51.5	4.03071
52	4.7623
52.5	17.4727
53	25.0382
53.5	45.076
54	66.7253
54.5	76.7864
55	92.1412
55.5	76.0194
56	88.7038
56.5	118.301
57	111.331
57.5	72.5364
58	85.876
58.5	109.628
59	107.818
59.5	149.013
60	155.298
60.5	92.0962
61	60.9739
61.5	71.4604
62	97.1046
62.5	109.701
63	104.763
63.5	148.959
64	105.201
64.5	64.2188
65	59.6067
65.5	104.118
66	150.081
66.5	169.44
67	162.307
67.5	140.452
68	107.941
68.5	91.7027
69	49.2451
69.5	69.0264
70	91.0252
70.5	143.303
71	173.773
71.5	186.593
72	163.519
72.5	124.125
73	110.711
73.5	76.2723
74	45.2616
74.5	75.0663
75	92.1416
75.5	131.627
76	115.959
76.5	89.2264
77	86.9321
77.5	66.3117
78	86.463
78.5	126.479
79	145.116
79.5	112.074
80	86.429
80.5	89.0564
81	81.0666
81.5	113.186
82	135.532
82.5	95.7637
83	75.2228
83.5	70.2093
84	111.261
84.5	89.5312
85	81.5622
85.5	113.606
86	76.9228
86.5	83.8199
87	96.3617
87.5	114.586
88	150.811
88.5	187.699
89	203.654
89.5	141.326
90	102.16
90.5	113.199
91	131.765
91.5	198.272
92	172.587
92.5	130.096
93	120.742
93.5	114.832
94	171.348
94.5	100.31
95	71.6766
95.5	100.45
96	137.971
96.5	171.94
97	121.656
97.5	125.345
98	138.962
98.5	101.52
99	128.846
99.5	157.924
100	251.303
100.5	211.566
101	145.469
101.5	88.1705
102	114.436
102.5	105.779
103	125.387
103.5	87.0923
104	69.8392
104.5	54.8297
105	102.722
105.5	122.87
106	131.249
106.5	101.703
107	66.3991
107.5	109.566
108	83.8206
108.5	99.9452
109	100.199
109.5	143.598
110	109.2
110.5	128.817
111	124.442
111.5	135.676
112	81.0507
112.5	90.5882
113	112.84
113.5	129.077
114	151.95
114.5	78.4393
115	91.2292
115.5	66.9788
116	71.0285
116.5	57.6911
117	78.5983
117.5	84.4193
118	106.359
118.5	148.55
119	114.536
119.5	101.984
120	110.359
120.5	72.4218
121	87.9071
121.5	114.284
122	118.21
122.5	111.759
123	117.629
123.5	174.063
124	122.599
124.5	112.91
125	82.5548
125.5	113.529
126	128.717
126.5	129.887
127	79.8005
127.5	85.5936
128	120.888
128.5	127.581
129	128.019
129.5	171.202
130	142.456
130.5	101.665
131	102.462
131.5	126.354
132	93.8007
132.5	122.77
133	114.525
133.5	114.53
134	117.289
134.5	108.624
135	144.905
135.5	148.465
136	103.134
136.5	75.5941
137	122.727
137.5	99.4347
138	83.4972
138.5	60.1125
139	65.662
139.5	79.4549
140	107.019
140.5	152.259
141	109.877
141.5	97.7058
142	92.7156
142.5	87.9377
143	54.7378
143.5	79.0828
144	78.586
144.5	106.238
145	110.358
145.5	126.72
146	103.734
146.5	83.2486
147	87.4775
147.5	63.8429
148	75.2472
148.5	89.5151
149	94.7562
149.5	122.38
150	138.459
150.5	121.173
151	157.771
151.5	161.562
152	170.026
152.5	116.446
153	104.449
153.5	90.3824
154	103.687
154.5	100.937
155	93.0378
155.5	92.2079
156	149.411
156.5	136.28
157	97.0554
157.5	101.052
158	110.351
158.5	142.322
159	163.867
159.5	179.103
160	152.644
160.5	131.303
161	129.785
161.5	138.367
162	83.6596
162.5	106.576
163	99.5229
163.5	119.396
164	136.248
164.5	130.538
165	118.547
165.5	60.937
166	80.2228
166.5	101.026
167	77.4115
167.5	100.486
168	82.1548
168.5	117.893
169	99.736
169.5	73.7495
170	86.3577
170.5	80.235
171	73.9352
171.5	64.4173
172	67.7018
172.5	74.2023
173	99.2742
173.5	133.572
174	182.112
174.5	148.172
175	101.483
175.5	62.2767
176	101.554
176.5	90.3714
177	98.4881
177.5	128.13
178	109.185
178.5	102.96
179	104.533
179.5	131.979
180	126.196
180.5	134.077
181	131.883
181.5	166.367
182	152.561
182.5	149.114
183	125.488
183.5	142.167
184	173.198
184.5	118.992
185	67.1588
185.5	80.6797
186	75.3134
186.5	106.923
187	95.2112
187.5	113.072
188	79.0628
188.5	81.9432
189	62.7021
189.5	75.5099
190	78.7222
190.5	63.0639
191	89.9601
191.5	107.557
192	89.0225
192.5	66.3565
193	59.9932
193.5	53.8005
194	82.3362
194.5	133.578
195	149.91
195.5	96.0734
196	85.404
196.5	71.2986
197	104.384
197.5	84.8022
198	114.99
198.5	141.627
199	129.716
199.5	127.068
200	121.604
