# Supplementary material for: Enhancing the Flexibility of TCP in Heterogeneous Network
Source: PLoS One. 2016 Sep 22;11(9):e0161249. doi: 10.1371/journal.pone.0161249 (PMC5033568; doi:10.1371/journal.pone.0161249)
Supplement: S6 File — (ZIP) [file pone.0161249.s006.zip]

Archive with 2 entries (1 files):
- S6 File/S6 Fig. 6 The structure of improved TCP congestion control mechanism.tif
- S6 File/
