# Supplementary material for: Enhancing the Flexibility of TCP in Heterogeneous Network
Source: PLoS One. 2016 Sep 22;11(9):e0161249. doi: 10.1371/journal.pone.0161249 (PMC5033568; doi:10.1371/journal.pone.0161249)
Supplement: S7 File — (ZIP) [file pone.0161249.s007.zip]

Archive with 6 entries (5 files):
- S7 File/S7 Fig. 7 The evolution for cwnd in proposed algorithm ( a) The change of cwnd for W1.tif
- S7 File/S7 Fig. 7 The evolution for cwnd in proposed algorithm (b) The change of cwnd for W2.tif
- S7 File/S7 Fig. 7 The evolution for cwnd in proposed algorithm (c) The change of cwnd for W3.tif
- S7 File/S7 Fig. 7 The evolution for cwnd in proposed algorithm (d) The change of cwnd for W4.tif
- S7 File/S7 Fig7_Data.xlsx
- S7 File/
