# Supplementary material for: Enhancing the Flexibility of TCP in Heterogeneous Network
Source: PLoS One. 2016 Sep 22;11(9):e0161249. doi: 10.1371/journal.pone.0161249 (PMC5033568; doi:10.1371/journal.pone.0161249)
Supplement: S7 File — (ZIP) [file pone.0161249.s007.zip › S7 File/S7 Fig7_Data.xlsx]

## Sheet: Sheet1
time	W1	W2	W3	W4
0	1	6	8	13
0.02083	1.05179	6.29395	8.383	13.5862
0.04166	1.10844	6.61438	8.8	14.2227
0.0625	1.17026	6.96281	9.25277	14.9114
0.08333	1.23758	7.34058	9.74287	15.654
0.15586	1.51894	8.90223	11.7606	18.6815
0.22839	1.87812	10.845	14.2457	22.3219
0.30092	2.31156	13.1076	17.1008	26.3699
0.37345	2.80359	15.5604	20.1427	30.5087
0.43369	3.23673	17.5999	22.6179	33.706
0.49392	3.67162	19.5155	24.8841	36.4552
0.55415	4.09126	21.2152	26.8297	38.6227
0.61439	4.48068	22.6273	28.3723	40.1267
0.66952	4.80185	23.6382	29.4053	40.9252
0.72465	5.08698	24.3917	30.1034	41.2471
0.77977	5.33478	24.9034	30.4964	41.1623
0.8349	5.54507	25.1944	30.6192	40.7403
0.91354	5.78142	25.2753	30.4004	39.6852
0.99218	5.9459	25.0273	29.8106	38.2443
1.07082	6.04195	24.5121	28.9351	36.5431
1.14946	6.07258	23.7773	27.8358	34.6623
1.2141	6.05272	23.0441	26.8075	33.0319
1.27875	5.9993	22.2355	25.7159	31.3839
1.3434	5.91923	21.3839	24.5976	29.7577
1.40805	5.82022	20.5199	23.4863	28.188
1.46942	5.71622	19.7146	22.4659	26.7777
1.53078	5.60969	18.9458	21.5022	25.467
1.59215	5.50688	18.2306	20.6123	24.2707
1.65351	5.41286	17.5807	19.8073	23.1973
1.71488	5.3315	17.0029	19.0931	22.249
1.77624	5.26403	16.4955	18.4658	21.4175
1.83761	5.21021	16.0527	17.9173	20.6902
1.89897	5.16932	15.6681	17.4393	20.0551
1.97169	5.13676	15.2801	16.9543	19.4078
2.0444	5.12145	14.9604	16.5505	18.8637
2.11712	5.12351	14.7047	16.2217	18.4135
2.18984	5.14342	14.5099	15.9636	18.0503
2.32027	5.22676	14.3084	15.6699	17.6026
2.45071	5.37832	14.2979	15.5909	17.4073
2.58114	5.60806	14.4831	15.7278	17.4591
2.71158	5.92724	14.8696	16.0831	17.7548
2.80701	6.22361	15.2818	16.4814	18.1229
2.90244	6.5755	15.7977	16.9892	18.6088
2.99787	6.982	16.4052	17.5926	19.1957
3.0933	7.4387	17.0852	18.27	19.859
3.18873	7.93795	17.8121	18.9937	20.5679
3.28416	8.46679	18.5517	19.7267	21.2821
3.37959	9.00861	19.2656	20.4288	21.9586
3.47501	9.54459	19.9156	21.06	22.5555
3.58349	10.1207	20.5298	21.643	23.0875
3.69197	10.6342	20.9727	22.0445	23.4258
3.80044	11.0649	21.2242	22.2457	23.5535
3.90892	11.4016	21.2838	22.248	23.4752
4.0041	11.6186	21.1922	22.1029	23.2561
4.09928	11.7666	20.9874	21.8434	22.9221
4.19446	11.8534	20.6926	21.4941	22.4996
4.28965	11.8897	20.3334	21.0821	22.0175
4.39777	11.8857	19.8801	20.572	21.4327
4.5059	11.853	19.4129	20.0524	20.8448
4.61402	11.8108	18.9631	19.5553	20.2862
4.72214	11.7758	18.5544	19.1044	19.7809
4.85914	11.7632	18.1229	18.6265	19.2435
4.99613	11.8044	17.8057	18.2702	18.8373
5.13312	11.9075	17.6051	18.0367	18.5617
5.27012	12.069	17.5071	17.9106	18.4
5.39156	12.2543	17.4903	17.8721	18.3339
5.51301	12.4773	17.5327	17.8952	18.3326
5.63445	12.7347	17.6261	17.9713	18.3867
5.7559	13.0219	17.7621	18.0914	18.4868
5.96909	13.5863	18.0812	18.3853	18.7492
6.18227	14.1849	18.4427	18.7237	19.0588
6.39546	14.7611	18.7739	19.0327	19.3402
6.60865	15.2629	19.0145	19.2511	19.5316
6.75555	15.5413	19.103	19.3244	19.5864
6.90246	15.7553	19.1212	19.3276	19.5715
7.04936	15.9045	19.0721	19.264	19.4902
7.19626	15.9954	18.9662	19.144	19.3533
7.34316	16.0387	18.8178	18.9823	19.1757
7.49006	16.0465	18.642	18.7941	18.9726
7.63696	16.0321	18.4545	18.595	18.7598
7.78386	16.0086	18.2698	18.3998	18.552
7.94511	15.9858	18.0843	18.2038	18.3436
8.10637	15.9787	17.9294	18.0395	18.1683
8.26762	15.9969	17.8141	17.9159	18.0348
8.42887	16.0443	17.7408	17.8351	17.9452
8.62596	16.141	17.7051	17.7914	17.8919
8.82304	16.2788	17.7245	17.8035	17.8956
9.02013	16.4499	17.7882	17.8609	17.9455
9.21722	16.64	17.8799	17.9468	18.0246
9.39423	16.8144	17.9718	18.0338	18.106
9.57124	16.9827	18.062	18.1196	18.1865
9.74826	17.1357	18.141	18.1943	18.2563
9.92527	17.2673	18.202	18.2514	18.3087
10.1602	17.4034	18.2497	18.2942	18.3458
10.3952	17.4909	18.255	18.295	18.3413
10.6302	17.5313	18.2194	18.2552	18.2967
10.8651	17.5355	18.1541	18.1862	18.2233
11.0755	17.5206	18.0824	18.1115	18.1451
11.2859	17.4965	18.0068	18.0331	18.0635
11.4963	17.4721	17.9357	17.9596	17.9871
11.7067	17.4543	17.8758	17.8974	17.9224
11.951	17.4471	17.8249	17.8443	17.8666
12.1953	17.4593	17.7984	17.8157	17.8357
12.4396	17.4922	17.797	17.8125	17.8305
12.6838	17.5416	17.8157	17.8296	17.8457
12.9345	17.6025	17.8485	17.8609	17.8754
13.1852	17.6682	17.889	17.9002	17.9131
13.4358	17.7321	17.9301	17.9402	17.9517
13.6865	17.7886	17.9661	17.9751	17.9854
13.9501	17.836	17.9941	18.0021	18.0113
14.2138	17.8684	18.0091	18.0162	18.0244
14.4775	17.885	18.01	18.0163	18.0236
14.7411	17.8882	17.9993	18.0049	18.0113
15.05	17.8804	17.977	17.9818	17.9874
15.3589	17.8652	17.9493	17.9535	17.9584
15.6677	17.8489	17.922	17.9257	17.9299
15.9766	17.8368	17.9004	17.9036	17.9073
16.2828	17.832	17.8875	17.8902	17.8935
16.5889	17.8354	17.8838	17.8862	17.889
16.8951	17.8472	17.8894	17.8915	17.8939
17.2013	17.8646	17.9015	17.9033	17.9054
17.5509	17.8875	17.919	17.9206	17.9224
17.9004	17.9101	17.9371	17.9385	17.94
18.25	17.929	17.9521	17.9533	17.9546
18.5996	17.9421	17.9619	17.9628	17.964
18.9808	17.9496	17.9662	17.9671	17.968
19.362	17.9504	17.9644	17.9652	17.966
19.7433	17.9459	17.9577	17.9583	17.959
20.1245	17.9395	17.9494	17.95	17.9505
20.5271	17.9338	17.9421	17.9426	17.943
20.9296	17.9308	17.9377	17.9381	17.9385
21.3321	17.9319	17.9377	17.938	17.9383
21.7347	17.9364	17.9412	17.9415	17.9417
22.2001	17.9438	17.9477	17.9479	17.9482
22.6655	17.9523	17.9555	17.9556	17.9558
23.1308	17.96	17.9626	17.9627	17.9629
23.5962	17.9653	17.9674	17.9675	17.9676
24.0616	17.9677	17.9694	17.9695	17.9696
24.527	17.9679	17.9693	17.9693	17.9694
24.9924	17.9665	17.9676	17.9677	17.9678
25.4578	17.9651	17.966	17.966	17.9661
26.007	17.9643	17.965	17.9651	17.9651
26.5561	17.9653	17.9658	17.9658	17.9659
27.1053	17.9683	17.9688	17.9688	17.9688
27.6545	17.9723	17.9727	17.9727	17.9727
28.4324	17.9782	17.9784	17.9784	17.9785
29.2102	17.9822	17.9823	17.9823	17.9824
29.9881	17.982	17.9821	17.9821	17.9821
30.7659	17.9794	17.9795	17.9795	17.9795
31.5462	17.9761	17.9761	17.9762	17.9762
32.3264	17.9769	17.9769	17.9769	17.9769
33.1067	17.9847	17.9847	17.9847	17.9847
33.8869	17.9932	17.9932	17.9932	17.9932
34.51	17.9958	17.9958	17.9958	17.9958
35.1331	17.9953	17.9954	17.9954	17.9954
35.7562	17.9922	17.9922	17.9922	17.9922
36.3793	17.9893	17.9893	17.9893	17.9893
37.0024	17.9885	17.9885	17.9885	17.9885
37.6255	17.9894	17.9894	17.9894	17.9894
38.2485	17.9921	17.9922	17.9922	17.9922
38.8716	17.9953	17.9953	17.9953	17.9953
39.6158	17.9983	17.9983	17.9983	17.9983
40.36	17.9999	17.9999	17.9999	17.9999
41.1042	17.9994	17.9994	17.9994	17.9994
41.8484	17.9982	17.9982	17.9982	17.9982
42.9863	17.9929	17.9929	17.9929	17.9929
44.1242	17.9924	17.9924	17.9924	17.9924
45.2621	18.0037	18.0037	18.0037	18.0037
46.4	18.0153	18.0153	18.0153	18.0153
46.9623	18.0153	18.0153	18.0153	18.0153
47.5246	18.0126	18.0126	18.0126	18.0126
48.0868	18.0084	18.0084	18.0084	18.0084
48.6491	18.0043	18.0043	18.0043	18.0043
49.2114	18.0017	18.0017	18.0017	18.0017
49.7737	18.0006	18.0006	18.0006	18.0006
50.3359	18.0014	18.0014	18.0014	18.0014
50.8982	18.0033	18.0033	18.0033	18.0033
51.6839	18.0067	18.0067	18.0067	18.0067
52.4695	18.0098	18.0098	18.0098	18.0098
53.2552	18.0113	18.0113	18.0113	18.0113
54.0408	18.011	18.011	18.011	18.011
54.822	18.0096	18.0096	18.0096	18.0096
55.6032	18.0084	18.0084	18.0084	18.0084
56.3844	18.0084	18.0084	18.0084	18.0084
57.1656	18.0095	18.0095	18.0095	18.0095
58.0695	18.0113	18.0113	18.0113	18.0113
58.9734	18.0129	18.0129	18.0129	18.0129
59.8773	18.0134	18.0134	18.0134	18.0134
60.7812	18.0129	18.0129	18.0129	18.0129
61.7629	18.0116	18.0116	18.0116	18.0116
62.7447	18.0112	18.0112	18.0112	18.0112
63.7264	18.0128	18.0128	18.0128	18.0128
64.7081	18.0151	18.0151	18.0151	18.0151
65.9643	18.0206	18.0206	18.0206	18.0206
67.2204	18.0212	18.0212	18.0212	18.0212
68.4765	18.0124	18.0124	18.0124	18.0124
69.7327	18.0063	18.0063	18.0063	18.0063
70.3817	18.0091	18.0091	18.0091	18.0091
71.0307	18.013	18.013	18.013	18.013
71.6797	18.0168	18.0168	18.0168	18.0168
72.3287	18.0195	18.0195	18.0195	18.0195
72.9777	18.0209	18.0209	18.0209	18.0209
73.6268	18.021	18.021	18.021	18.021
74.2758	18.0201	18.0201	18.0201	18.0201
74.9248	18.0187	18.0187	18.0187	18.0187
75.7488	18.0171	18.0171	18.0171	18.0171
76.5728	18.0162	18.0162	18.0162	18.0162
77.3968	18.0165	18.0165	18.0165	18.0165
78.2208	18.0176	18.0176	18.0176	18.0176
79.4797	18.0204	18.0204	18.0204	18.0204
80.7387	18.0222	18.0222	18.0222	18.0222
81.9976	18.0207	18.0207	18.0207	18.0207
83.2566	18.0172	18.0172	18.0172	18.0172
84.1185	18.0156	18.0156	18.0156	18.0156
84.9805	18.016	18.016	18.016	18.016
85.8424	18.0186	18.0186	18.0186	18.0186
86.7043	18.0213	18.0213	18.0213	18.0213
87.5662	18.0223	18.0223	18.0223	18.0223
88.4281	18.0224	18.0224	18.0224	18.0224
89.29	18.0214	18.0214	18.0214	18.0214
90.152	18.0204	18.0204	18.0204	18.0204
91.1522	18.0198	18.0198	18.0198	18.0198
92.1524	18.02	18.02	18.02	18.02
93.1526	18.0211	18.0211	18.0211	18.0211
94.1529	18.0221	18.0221	18.0221	18.0221
95.3521	18.0226	18.0226	18.0226	18.0226
96.5514	18.0222	18.0222	18.0222	18.0222
97.7507	18.0209	18.0209	18.0209	18.0209
98.9499	18.0206	18.0206	18.0206	18.0206
99.2125	18.0209	18.0209	18.0209	18.0209
99.475	18.0213	18.0213	18.0213	18.0213
99.7375	18.0216	18.0216	18.0216	18.0216
100	18.0219	18.0219	18.0219	18.0219
