# Supplementary material for: Enhancing the Flexibility of TCP in Heterogeneous Network
Source: PLoS One. 2016 Sep 22;11(9):e0161249. doi: 10.1371/journal.pone.0161249 (PMC5033568; doi:10.1371/journal.pone.0161249)
Supplement: S8 File — (ZIP) [file pone.0161249.s008.zip › S8 File/S8 Fig8_Data.xlsx]

## Sheet: Sheet1
time	Q
0	1
0.02083	0.99792
0.04166	0.99585
0.0625	0.99379
0.08333	0.99174
0.15586	0.9837
0.22839	0.97655
0.30092	0.9716
0.37345	0.96656
0.43369	0.97849
0.49392	1.0317
0.55415	1.13342
0.61439	1.28827
0.66952	1.47989
0.72465	1.72486
0.77977	2.02781
0.8349	2.39191
0.91354	3.01732
0.99218	3.76185
1.07082	4.59924
1.14946	5.4757
1.2141	6.17361
1.27875	6.80338
1.3434	7.32326
1.40805	7.69874
1.46942	7.90023
1.53078	7.94743
1.59215	7.84781
1.65351	7.61851
1.71488	7.30845
1.77624	6.99064
1.83761	6.70038
1.89897	6.43927
1.97169	6.15123
2.0444	5.88787
2.11712	5.64615
2.18984	5.42349
2.32027	5.06507
2.45071	4.75119
2.58114	4.47406
2.71158	4.22742
2.80701	4.06348
2.90244	3.91179
2.99787	3.77103
3.0933	3.64003
3.18873	3.51532
3.28416	3.40588
3.37959	3.33291
3.47501	3.32235
3.58349	3.4021
3.69197	3.55975
3.80044	3.77726
3.90892	4.03726
4.0041	4.2835
4.09928	4.52511
4.19446	4.74298
4.28965	4.91942
4.39777	5.0508
4.5059	5.09839
4.61402	5.06005
4.72214	4.94142
4.85914	4.69375
4.99613	4.39921
5.13312	4.11935
5.27012	3.88602
5.39156	3.71088
5.51301	3.55086
5.63445	3.40407
5.7559	3.26893
5.96909	3.0422
6.18227	2.87321
6.39546	2.806
6.60865	2.83221
6.75555	2.88369
6.90246	2.95111
7.04936	3.02302
7.19626	3.08956
7.34316	3.14165
7.49006	3.17108
7.63696	3.17305
7.78386	3.14618
7.94511	3.08608
8.10637	3.00004
8.26762	2.89579
8.42887	2.78249
8.62596	2.64369
8.82304	2.51529
9.02013	2.4061
9.21722	2.32012
9.39423	2.26277
9.57124	2.22388
9.74826	2.20184
9.92527	2.19329
10.1602	2.19688
10.3952	2.20897
10.6302	2.22031
10.8651	2.22449
11.0755	2.21849
11.2859	2.20089
11.4963	2.1715
11.7067	2.13211
11.951	2.07788
12.1953	2.01904
12.4396	1.96034
12.6838	1.90622
12.9345	1.85823
13.1852	1.81934
13.4358	1.79028
13.6865	1.76948
13.9501	1.75409
14.2138	1.74341
14.4775	1.73485
14.7411	1.72606
15.05	1.71326
15.3589	1.69583
15.6677	1.67287
15.9766	1.64543
16.2828	1.61585
16.5889	1.58552
16.8951	1.55615
17.2013	1.5292
17.5509	1.50218
17.9004	1.47965
18.25	1.46163
18.5996	1.44662
18.9808	1.43179
19.362	1.41742
19.7433	1.40221
20.1245	1.38564
20.5271	1.36692
20.9296	1.34725
21.3321	1.32717
21.7347	1.30771
22.2001	1.28682
22.6655	1.26807
23.1308	1.25181
23.5962	1.23724
24.0616	1.2234
24.527	1.20991
24.9924	1.19629
25.4578	1.18245
26.007	1.16616
26.5561	1.15008
27.1053	1.13449
27.6545	1.11991
28.4324	1.10064
29.2102	1.08343
29.9881	1.06854
30.7659	1.05371
31.5462	1.03784
32.3264	1.02179
33.1067	1.00583
33.8869	0.99229
34.51	0.98394
35.1331	0.97584
35.7562	0.96731
36.3793	0.95814
37.0024	0.94866
37.6255	0.9393
38.2485	0.93038
38.8716	0.92221
39.6158	0.9133
40.36	0.90508
41.1042	0.89738
41.8484	0.88961
42.9863	0.87838
44.1242	0.86613
45.2621	0.85223
46.4	0.84197
46.9623	0.83956
47.5246	0.83685
48.0868	0.83333
48.6491	0.82902
49.2114	0.82421
49.7737	0.8191
50.3359	0.81394
50.8982	0.80904
51.6839	0.80266
52.4695	0.79722
53.2552	0.79295
54.0408	0.78896
54.822	0.78456
55.6032	0.77986
56.3844	0.77476
57.1656	0.76975
58.0695	0.7644
58.9734	0.75961
59.8773	0.75552
60.7812	0.75153
61.7629	0.74693
62.7447	0.74209
63.7264	0.73697
64.7081	0.73232
65.9643	0.72744
67.2204	0.72339
68.4765	0.71958
69.7327	0.71371
70.3817	0.70965
71.0307	0.70629
71.6797	0.70386
72.3287	0.70208
72.9777	0.70055
73.6268	0.69914
74.2758	0.69762
74.9248	0.6959
75.7488	0.6935
76.5728	0.6908
77.3968	0.68787
78.2208	0.68507
79.4797	0.68078
80.7387	0.67745
81.9976	0.67571
83.2566	0.67342
84.1185	0.6705
84.9805	0.66749
85.8424	0.66481
86.7043	0.66273
87.5662	0.66115
88.4281	0.65967
89.29	0.65808
90.152	0.65627
91.1522	0.65399
92.1524	0.6517
93.1526	0.64953
94.1529	0.64762
95.3521	0.64572
96.5514	0.64378
97.7507	0.64145
98.9499	0.63889
99.2125	0.63835
99.475	0.63783
99.7375	0.63733
100	0.63686
