# Supplementary material for: Enhancing the Flexibility of TCP in Heterogeneous Network
Source: PLoS One. 2016 Sep 22;11(9):e0161249. doi: 10.1371/journal.pone.0161249 (PMC5033568; doi:10.1371/journal.pone.0161249)
Supplement: S9 File — (ZIP) [file pone.0161249.s009.zip]

Archive with 3 entries (2 files):
- S9 File/S9 Fig. 9 The evolution of available bandwidth for bottleneck link.tif
- S9 File/S9 Fig9_Data.xlsx
- S9 File/
