# Supplementary material for: Enhancing the Flexibility of TCP in Heterogeneous Network
Source: PLoS One. 2016 Sep 22;11(9):e0161249. doi: 10.1371/journal.pone.0161249 (PMC5033568; doi:10.1371/journal.pone.0161249)
Supplement: S9 File — (ZIP) [file pone.0161249.s009.zip › S9 File/S9 Fig9_Data.xlsx]

## Sheet: Sheet1
time	BB
0	20
0.02083	20.9805
0.04166	21.9026
0.0625	22.7523
0.08333	23.516
0.15586	25.3252
0.22839	25.6233
0.30092	24.3972
0.37345	21.8982
0.43369	19.226
0.49392	16.3763
0.55415	13.6083
0.61439	11.1113
0.66952	9.14932
0.72465	7.49893
0.77977	6.14344
0.8349	5.0509
0.91354	3.87021
0.99218	3.02009
1.07082	2.40212
1.14946	1.96896
1.2141	1.72589
1.27875	1.54972
1.3434	1.42571
1.40805	1.34386
1.46942	1.29897
1.53078	1.28114
1.59215	1.28726
1.65351	1.31538
1.71488	1.36453
1.77624	1.434
1.83761	1.52371
1.89897	1.63453
1.97169	1.79485
2.0444	1.98882
2.11712	2.21896
2.18984	2.48766
2.32027	3.07066
2.45071	3.78479
2.58114	4.60455
2.71158	5.46861
2.80701	6.07483
2.90244	6.60409
2.99787	7.00962
3.0933	7.25363
3.18873	7.31173
3.28416	7.18677
3.37959	6.89968
3.47501	6.48627
3.58349	5.92404
3.69197	5.32552
3.80044	4.74353
3.90892	4.22079
4.0041	3.82882
4.09928	3.50014
4.19446	3.23492
4.28965	3.0285
4.39777	2.857
4.5059	2.74627
4.61402	2.6887
4.72214	2.67585
4.85914	2.71288
4.99613	2.79461
5.13312	2.9049
5.27012	3.03205
5.39156	3.14941
5.51301	3.25971
5.63445	3.35399
5.7559	3.42397
5.96909	3.46537
6.18227	3.40318
6.39546	3.25103
6.60865	3.02545
6.75555	2.84633
6.90246	2.67059
7.04936	2.50872
7.19626	2.36772
7.34316	2.25065
7.49006	2.15879
7.63696	2.09198
7.78386	2.04745
7.94511	2.0201
8.10637	2.01168
8.26762	2.01729
8.42887	2.0317
8.62596	2.05414
8.82304	2.07273
9.02013	2.07945
9.21722	2.06992
9.39423	2.04627
9.57124	2.00866
9.74826	1.95909
9.92527	1.90089
10.1602	1.81712
10.3952	1.73309
10.6302	1.65547
10.8651	1.58949
11.0755	1.54206
11.2859	1.50541
11.4963	1.47901
11.7067	1.46078
11.951	1.4468
12.1953	1.43741
12.4396	1.42906
12.6838	1.41898
12.9345	1.40488
13.1852	1.38561
13.4358	1.36078
13.6865	1.33136
13.9501	1.29732
14.2138	1.26194
14.4775	1.22709
14.7411	1.19448
15.05	1.16034
15.3589	1.13152
15.6677	1.10836
15.9766	1.08951
16.2828	1.07337
16.5889	1.05878
16.8951	1.04449
17.2013	1.02959
17.5509	1.01133
17.9004	0.99142
18.25	0.96995
18.5996	0.94781
18.9808	0.92407
19.362	0.9015
19.7433	0.88081
20.1245	0.8622
20.5271	0.84451
20.9296	0.82848
21.3321	0.81367
21.7347	0.79939
22.2001	0.78298
22.6655	0.76643
23.1308	0.74952
23.5962	0.73268
24.0616	0.7164
24.527	0.70088
24.9924	0.68635
25.4578	0.67277
26.007	0.65771
26.5561	0.6435
27.1053	0.62991
27.6545	0.61663
28.4324	0.59845
29.2102	0.58073
29.9881	0.56323
30.7659	0.54702
31.5462	0.53258
32.3264	0.51921
33.1067	0.50659
33.8869	0.4937
34.51	0.48297
35.1331	0.47269
35.7562	0.46314
36.3793	0.45438
37.0024	0.44624
37.6255	0.43843
38.2485	0.4308
38.8716	0.42319
39.6158	0.41421
40.36	0.40542
41.1042	0.39686
41.8484	0.3888
42.9863	0.37711
44.1242	0.36661
45.2621	0.35732
46.4	0.34728
46.9623	0.34159
47.5246	0.33623
48.0868	0.33137
48.6491	0.32699
49.2114	0.32295
49.7737	0.31915
50.3359	0.31549
50.8982	0.31185
51.6839	0.30677
52.4695	0.30157
53.2552	0.29619
54.0408	0.29092
54.822	0.28603
55.6032	0.28145
56.3844	0.27719
57.1656	0.27307
58.0695	0.26833
58.9734	0.26361
59.8773	0.25886
60.7812	0.25428
61.7629	0.2496
62.7447	0.2452
63.7264	0.24108
64.7081	0.23698
65.9643	0.23168
67.2204	0.22637
68.4765	0.22116
69.7327	0.21684
70.3817	0.21504
71.0307	0.21308
71.6797	0.21091
72.3287	0.20859
72.9777	0.20625
73.6268	0.20393
74.2758	0.2017
74.9248	0.19958
75.7488	0.19703
76.5728	0.19464
77.3968	0.19237
78.2208	0.19014
79.4797	0.18684
80.7387	0.18344
81.9976	0.17978
83.2566	0.1764
84.1185	0.17451
84.9805	0.1727
85.8424	0.17083
86.7043	0.16887
87.5662	0.16684
88.4281	0.16484
89.29	0.16292
90.152	0.1611
91.1522	0.1591
92.1524	0.15715
93.1526	0.15523
94.1529	0.1533
95.3521	0.15097
96.5514	0.14873
97.7507	0.14665
98.9499	0.14469
99.2125	0.14427
99.475	0.14384
99.7375	0.14341
100	0.14298
