# Supplementary material for: Enhancing the Flexibility of TCP in Heterogeneous Network
Source: PLoS One. 2016 Sep 22;11(9):e0161249. doi: 10.1371/journal.pone.0161249 (PMC5033568; doi:10.1371/journal.pone.0161249)
Supplement: S10 File — (ZIP) [file pone.0161249.s010.zip › S10 File/S10 Fig10_Data.xlsx]

## Sheet: Sheet1
Bandwidth=10M,number of flows=2
x	Throughput of traditional TCP	Throughput of proposed TCP
10	166.46	167.03
20	165.48	166.75
30	165.46	166.81
