# Supplementary material for: Enhancing the Flexibility of TCP in Heterogeneous Network
Source: PLoS One. 2016 Sep 22;11(9):e0161249. doi: 10.1371/journal.pone.0161249 (PMC5033568; doi:10.1371/journal.pone.0161249)
Supplement: S11 File — (ZIP) [file pone.0161249.s011.zip › S11 File/S11 Fig11_Data.xlsx]

## Sheet: Sheet1
Bandwidth=20M,number of flows=2
x	Throughput of traditional TCP	Throughput of proposed TCP
10	165.72	167.31
20	165.67	166.8
30	164.99	166.64
