# Supplementary material for: Enhancing the Flexibility of TCP in Heterogeneous Network
Source: PLoS One. 2016 Sep 22;11(9):e0161249. doi: 10.1371/journal.pone.0161249 (PMC5033568; doi:10.1371/journal.pone.0161249)
Supplement: S12 File — (ZIP) [file pone.0161249.s012.zip › S12 File/S12 Fig12_Data.xlsx]

## Sheet: Sheet1
Bandwidth=10M,number of flows=4
x	Throughput of traditional TCP	Throughput of proposed TCP
10	169.08	170.19
20	168.06	169.97
30	167.64	169.77
