# Supplementary material for: Enhancing the Flexibility of TCP in Heterogeneous Network
Source: PLoS One. 2016 Sep 22;11(9):e0161249. doi: 10.1371/journal.pone.0161249 (PMC5033568; doi:10.1371/journal.pone.0161249)
Supplement: S13 File — (ZIP) [file pone.0161249.s013.zip › S13 File/S13 Fig13_Data.xlsx]

## Sheet: Sheet1
Bandwidth=20M,number of flows=4
x	Throughput of traditional TCP	Throughput of proposed TCP
10	169.74	170.68
20	168.95	170.21
30	168.58	170.08
