# Supplementary material for: Enhancing the Flexibility of TCP in Heterogeneous Network
Source: PLoS One. 2016 Sep 22;11(9):e0161249. doi: 10.1371/journal.pone.0161249 (PMC5033568; doi:10.1371/journal.pone.0161249)
Supplement: S14 File — (ZIP) [file pone.0161249.s014.zip › S14 File/S14 Fig14_Data.xlsx]

## Sheet: Sheet1
number of flows	Throughput of traditional TCP	Throughput of proposed TCP
n=2	2582.36	19156.7
n=4	3537.27	9382.82
n=8	860.06	9351.35
