# Supplementary material for: Enhancing the Flexibility of TCP in Heterogeneous Network
Source: PLoS One. 2016 Sep 22;11(9):e0161249. doi: 10.1371/journal.pone.0161249 (PMC5033568; doi:10.1371/journal.pone.0161249)
Supplement: S15 File — (ZIP) [file pone.0161249.s015.zip › S15 File/S15 Fig15_Data.xlsx]

## Sheet: Sheet1
time	C	W1	W2	Q
0	10	1	1	1
0.00836	10.5129	1.01177	1.01177	0.99917
0.01671	11.047	1.02413	1.02413	0.99833
0.02507	11.6027	1.0371	1.0371	0.9975
0.03343	12.1804	1.05074	1.05074	0.99667
0.07504	15.3881	1.1301	1.1301	0.99255
0.11665	19.1494	1.23294	1.23294	0.98847
0.15826	23.4135	1.36755	1.36755	0.98442
0.19988	28.0615	1.54525	1.54525	0.9804
0.25433	34.4235	1.86889	1.86889	0.9752
0.30879	40.6098	2.33709	2.33709	0.97005
0.36325	46.1161	3.01502	3.01502	0.96495
0.41771	50.5251	3.99323	3.99323	0.9599
0.47181	53.5343	5.373	5.373	0.95494
0.52592	55.0462	7.31237	7.31237	0.95004
0.58002	54.9967	9.96249	9.96249	0.94518
0.63413	53.3931	13.4467	13.4467	0.94037
0.66883	51.5795	16.156	16.156	0.93731
0.70353	49.1953	19.2225	19.2225	0.93427
0.73823	46.3045	22.5993	22.5993	0.93125
0.77293	42.9988	26.2051	26.2051	0.92825
0.80763	39.3939	29.9282	29.9282	0.92556
0.84233	35.626	33.6334	33.6334	0.92327
0.87703	31.8312	37.1863	37.1863	0.9255
0.91174	28.1353	40.463	40.463	0.94224
0.94616	24.6741	43.3369	43.3369	0.98115
0.98058	21.4904	45.7748	45.7748	1.04058
1.01501	18.6282	47.748	47.748	1.12046
1.04943	16.1042	49.2565	49.2565	1.22097
1.09671	13.1781	50.6188	50.6188	1.3926
1.14398	10.8128	51.272	51.272	1.604
1.19126	8.92515	51.3443	51.3443	1.85461
1.23854	7.43892	50.9526	50.9526	2.14054
1.28715	6.24916	50.1827	50.1827	2.46519
1.33576	5.3226	49.1466	49.1466	2.8143
1.38438	4.59856	47.9255	47.9255	3.17835
1.43299	4.03533	46.5796	46.5796	3.54476
1.48536	3.57178	45.0446	45.0446	3.92616
1.53772	3.22032	43.4726	43.4726	4.27823
1.59008	2.9557	41.9026	41.9026	4.58605
1.64245	2.76046	40.3644	40.3644	4.83666
1.70869	2.59386	38.4989	38.4989	5.05682
1.77493	2.49852	36.7582	36.7582	5.1625
1.84117	2.46104	35.1678	35.1678	5.15561
1.90742	2.47312	33.7413	33.7413	5.04641
1.98533	2.54402	32.2763	32.2763	4.86263
2.06325	2.67102	31.0242	31.0242	4.68413
2.14116	2.85186	29.9637	29.9637	4.51827
2.21908	3.08621	29.0775	29.0775	4.36518
2.32714	3.5012	28.1123	28.1123	4.16854
2.4352	4.02363	27.4341	27.4341	3.98886
2.54326	4.64965	27.0285	27.0285	3.82404
2.65132	5.36476	26.8881	26.8881	3.6723
2.812	6.54264	27.159	27.159	3.46766
2.97267	7.67206	27.9831	27.9831	3.28465
3.13335	8.54197	29.2725	29.2725	3.12002
3.29403	8.99481	30.8505	30.8505	2.97108
3.39932	9.02339	31.928	31.928	2.88096
3.50461	8.86057	32.9563	32.9563	2.79614
3.6099	8.54512	33.8707	33.8707	2.71618
3.71518	8.12676	34.6267	34.6267	2.64066
3.82047	7.65726	35.1981	35.1981	2.58192
