# Supplementary material for: Enhancing the Flexibility of TCP in Heterogeneous Network
Source: PLoS One. 2016 Sep 22;11(9):e0161249. doi: 10.1371/journal.pone.0161249 (PMC5033568; doi:10.1371/journal.pone.0161249)
Supplement: S16 File — (ZIP) [file pone.0161249.s016.zip › S16 File/S16 Fig16_Data.xlsx]

## Sheet: Sheet1
time	The changing of cwnd1 for traditional TCP					time	The changing of cwnd2 for traditional TCP
0.20202	2					0.20202	2
0.40428	3					0.40436	3
0.40444	4					0.40453	4
0.60654	5					0.60662	5
0.6067	6					0.60679	6
0.60687	7					0.60695	7
0.60704	8					0.60712	8
0.8088	9					0.80896	9
0.80888	10					0.80913	10
0.80905	11					0.8093	11
0.80921	12					0.80946	12
0.80938	13					0.80963	13
0.80955	14					0.8098	14
0.80971	15					0.80996	15
0.80988	16					0.81004	16
1.01106	17					1.01122	17
1.01114	18					1.01139	18
1.01131	19					1.01156	19
1.01147	20					1.01172	20
1.01164	21					1.01189	21
1.0118	22					1.01205	22
1.01197	23					1.01222	23
1.01214	24					1.01239	24
1.0123	25					1.01255	25
1.01247	26					1.01272	26
1.01264	27					1.01289	27
1.0128	28					1.01305	28
1.01297	29					1.01322	29
1.01314	30					1.01339	30
1.0133	31					1.01355	31
1.01347	32					1.01364	32
1.21332	33					1.21348	33
1.2134	34					1.21365	34
1.21356	35					1.21381	35
1.21373	36					1.21398	36
1.2139	37					1.21415	37
1.21406	38					1.21431	38
1.21423	39					1.21448	39
1.2144	40					1.21465	40
1.21456	41					1.21481	41
1.21473	42					1.21498	42
1.2149	43					1.21515	43
1.21506	44					1.21531	44
1.21523	45					1.21548	45
1.2154	46					1.21564	46
1.21556	47					1.21581	47
1.21573	48					1.21598	48
1.21589	49					1.21614	49
1.21606	50					1.21631	50
1.21623	51					1.21648	51
1.21639	52					1.21664	52
1.21656	53					1.21681	53
1.21673	54					1.21698	54
1.21689	55					1.21714	55
1.21706	56					1.21731	56
1.21723	57					1.21748	57
1.21739	58					1.21764	58
1.21756	59					1.21781	59
1.21772	60					1.21797	60
1.21789	61					1.21814	61
1.21806	62					1.21831	62
1.21822	63					1.21847	63
1.21839	64					1.21856	64
1.41557	65					1.41574	65
1.41566	66					1.41591	66
1.41582	67					1.41607	67
1.41599	68					1.41624	68
1.41616	69					1.41641	69
1.41632	70					1.41657	70
1.41649	71					1.41674	71
1.41666	72					1.41691	72
1.41682	73					1.41707	73
1.41699	74					1.41724	74
1.41716	75					1.4174	75
1.41732	76					1.41757	76
1.41749	77					1.41774	77
1.41765	78					1.4179	78
1.41782	79					1.41807	79
1.41799	80					1.41824	80
1.41815	81					1.4184	81
1.41832	82					1.41857	82
1.41849	83					1.41874	83
1.41865	84					1.4189	84
1.41882	85					1.41907	85
1.41899	86					1.41924	86
1.41915	87					1.4194	87
1.41932	88					1.41957	88
1.41948	89					1.41973	89
1.41965	90					1.4199	90
1.41982	91					1.42007	91
1.41998	92					1.42023	92
1.42015	93					1.4204	93
1.42032	94					1.42057	94
1.42048	95					1.42073	95
1.42065	96					1.4209	96
1.42082	97					1.42107	97
1.42098	98					1.42123	98
1.42115	99					1.4214	99
1.42132	100					1.42156	100
1.42148	101					1.42173	101
1.42165	102					1.4219	102
1.42181	103					1.42206	103
1.42198	104					1.42223	104
1.42215	105					1.4224	105
1.42231	106					1.42256	106
1.42248	107					1.42273	107
1.42265	108					1.4229	108
1.42281	109					1.42306	109
1.42298	110					1.42323	110
1.42315	111					1.4234	111
1.42331	112					1.42356	112
1.42348	113					1.42373	113
1.42364	114					1.42389	114
1.42381	115					1.42406	115
1.42398	116					1.42423	116
1.42414	117					1.42439	117
1.42431	118					1.42456	118
1.42448	119					1.42473	119
1.42464	120					1.42489	120
1.42481	121					1.42506	121
1.42498	122					1.42523	122
1.42514	123					1.42539	123
1.42531	124					1.42556	124
1.42548	125					1.42572	125
1.42564	126					1.42589	126
1.42581	127					1.42606	127
1.42597	128					1.42614	128
1.61783	129					1.618	129
1.61792	130					1.61817	130
1.61808	131					1.61833	131
1.61825	132					1.6185	132
1.61842	133					1.61867	133
1.61858	134					1.61883	134
1.61875	135					1.619	135
1.61892	136					1.61916	136
1.61908	137					1.61933	137
1.61925	138					1.6195	138
1.61941	139					1.61966	139
1.61958	140					1.61983	140
1.61975	141					1.62	141
1.61991	142					1.62016	142
1.62008	143					1.62033	143
1.62025	144					1.6205	144
1.62041	145					1.62066	145
1.62058	146					1.62083	146
1.62075	147					1.621	147
1.62091	148					1.62116	148
1.62108	149					1.62133	149
1.62124	150					1.62149	150
1.62141	151					1.62166	151
1.62158	152					1.62183	152
1.62174	153					1.62199	153
1.62191	154					1.62216	154
1.62208	155					1.62233	155
1.62224	156					1.62249	156
1.62241	157					1.62266	157
1.62258	158					1.62283	158
1.62274	159					1.62299	159
1.62291	160					1.62316	160
1.62308	161					1.62332	161
1.62324	162					1.62349	162
1.62341	163					1.62366	163
1.62357	164					1.62382	164
1.62374	165					1.62399	165
1.62391	166					1.62416	166
1.62407	167					1.62432	167
1.62424	168					1.62449	168
1.62441	169					1.62466	169
1.62457	170					1.62482	170
1.62474	171					1.62499	171
1.62491	172					1.62516	172
1.62507	173					1.62532	173
1.62524	174					1.62549	174
1.6254	175					1.62565	175
1.62557	176					1.62582	176
1.62574	177					1.62599	177
1.6259	178					1.62615	178
1.62607	179					1.62632	179
1.62624	180					1.62649	180
1.6264	181					1.62665	181
1.62657	182					1.62682	182
1.62674	183					1.62699	183
1.6269	184					1.62715	184
1.62707	185					1.62732	185
1.62724	186					1.62748	186
1.6274	187					1.62765	187
1.62757	188					1.62782	188
1.62773	189					1.62798	189
1.6279	190					1.62815	190
1.62807	191					1.62832	191
1.62823	192					1.62848	192
1.6284	193					1.62865	193
1.62857	194					1.62882	194
1.62873	195					1.62898	195
1.6289	196					1.62915	196
1.62907	197					1.62932	197
1.62923	198					1.62948	198
1.6294	199					1.62965	199
1.62956	200					1.62981	200
1.62973	201					1.62998	201
1.6299	202					1.63015	202
1.63006	203					1.63031	203
1.63023	204					1.63048	204
1.6304	205					1.63065	205
1.63056	206					1.63081	206
1.63073	207					1.63098	207
1.6309	208					1.63115	208
1.63106	209					1.63131	209
1.63123	210					1.63148	210
1.6314	211					1.63164	211
1.63156	212					1.63181	212
1.63173	213					1.63198	213
1.63189	214					1.63214	214
1.63206	215					1.63231	215
1.63223	216					1.63248	216
1.63239	217					1.63264	217
1.63256	218					1.63281	218
1.63273	219					1.63298	219
1.63289	220					1.63314	220
1.63306	221					1.63331	221
1.63323	222					1.63348	222
1.63339	223					1.63364	223
1.63356	224					1.63381	224
1.63372	225					1.63397	225
1.63389	226					1.63414	226
1.63406	227					1.63431	227
1.63422	228					1.63447	228
1.63439	229					1.63464	229
1.63456	230					1.63481	230
1.63472	231					1.63497	231
1.63489	232					1.63514	232
1.63506	233					1.63531	233
1.63522	234					1.63547	234
1.63539	235					1.63564	235
1.63556	236					1.6358	236
1.63572	237					1.63597	237
1.63589	238					1.63614	238
1.63605	239					1.6363	239
1.63622	240					1.63647	240
1.63639	241					1.63664	241
1.63655	242					1.6368	242
1.63672	243					1.63697	243
1.63689	244					1.63714	244
1.63705	245					1.6373	245
1.63722	246					1.63747	246
1.63739	247					1.63764	247
1.63755	248					1.6378	248
1.63772	249					1.63797	249
1.63788	250					1.63813	250
1.63805	251					1.6383	251
1.63822	252					1.63847	252
1.63838	253					1.63863	253
1.63855	254					1.6388	254
1.63872	255					1.63897	255
1.63888	256					1.63905	256
1.82009	257					1.82026	257
1.82018	258					1.82043	258
1.82034	259					1.82059	259
1.82051	260					1.82076	260
1.82068	261					1.82092	261
1.82084	262					1.82109	262
1.82101	263					1.82126	263
1.82117	264					1.82142	264
1.82134	265					1.82159	265
1.82151	266					1.82176	266
1.82167	267					1.82192	267
1.82184	268					1.82209	268
1.82201	269					1.82226	269
1.82217	270					1.82242	270
1.82234	271					1.82259	271
1.82251	272					1.82276	272
1.82267	273					1.82292	273
1.82284	274					1.82309	274
1.823	275					1.82325	275
1.82317	276					1.82342	276
1.82334	277					1.82359	277
1.8235	278					1.82375	278
1.82367	279					1.82392	279
1.82384	280					1.82409	280
1.824	281					1.82425	281
1.82417	282					1.82442	282
1.82434	283					1.82459	283
1.8245	284					1.82475	284
1.82467	285					1.82492	285
1.82484	286					1.82508	286
1.825	287					1.82525	287
1.82517	288					1.82542	288
1.82533	289					1.82558	289
1.8255	290					1.82575	290
1.82567	291					1.82592	291
1.82583	292					1.82608	292
1.826	293					1.82625	293
1.82617	294					1.82642	294
1.82633	295					1.82658	295
1.8265	296					1.82675	296
1.82667	297					1.82692	297
1.82683	298					1.82708	298
1.827	299					1.82725	299
1.82716	300					1.82741	300
1.82733	301					1.82758	301
1.8275	302					1.82775	302
1.82766	303					1.82791	303
1.82783	304					1.82808	304
1.828	305					1.82825	305
1.82816	306					1.82841	306
1.82833	307					1.82858	307
1.8285	308					1.82875	308
1.82866	309					1.82891	309
1.82883	310					1.82908	310
1.829	311					1.82924	311
1.82916	312					1.82941	312
1.82933	313					1.82958	313
1.82949	314					1.82974	314
1.82966	315					1.82991	315
1.82983	316					1.83008	316
1.82999	317					1.83024	317
1.83016	318					1.83041	318
1.83033	319					1.83058	319
1.83049	320					1.83074	320
1.83066	321					1.83091	321
1.83083	322					1.83108	322
1.83099	323					1.83124	323
1.83116	324					1.83141	324
1.83132	325					1.83157	325
1.83149	326					1.83174	326
1.83166	327					1.83191	327
1.83182	328					1.83207	328
1.83199	329					1.83224	329
1.83216	330					1.83241	330
1.83232	331					1.83257	331
1.83249	332					1.83274	332
1.83266	333					1.83291	333
1.83282	334					1.83307	334
1.83299	335					1.83324	335
1.83316	336					1.8334	336
1.83332	337					1.83357	337
1.83349	338					1.83374	338
1.83365	339					1.8339	339
1.83382	340					1.83407	340
1.83399	341					1.83424	341
1.83415	342					1.8344	342
1.83432	343					1.83457	343
1.83449	344					1.83474	344
1.83465	345					1.8349	345
1.83482	346					1.83507	346
1.83499	347					1.83524	347
1.83515	348					1.8354	348
1.83532	349					1.83557	349
1.83548	350					1.83573	350
1.83565	351					1.8359	351
1.83582	352					1.83607	352
1.83598	353					1.83623	353
1.83615	354					1.8364	354
1.83632	355					1.83657	355
1.83648	356					1.83673	356
1.83665	357					1.8369	357
1.83682	358					1.83707	358
1.83698	359					1.83723	359
1.83715	360					1.8374	360
1.83732	361					1.83756	361
1.83748	362					1.83773	362
1.83765	363					1.8379	363
1.83781	364					1.83806	364
1.83798	365					1.83823	365
1.83815	366					1.8384	366
1.83831	367					1.83856	367
1.83848	368					1.83873	368
1.83865	369					1.8389	369
1.83881	370					1.83906	370
1.83898	371					1.83923	371
1.83915	372					1.8394	372
1.83931	373					1.83956	373
1.83948	374					1.83973	374
1.83964	375					1.83989	375
1.83981	376					1.84006	376
1.83998	377					1.84023	377
1.84014	378					1.84039	378
1.84031	379					1.84056	379
1.84048	380					1.84073	380
1.84064	381					1.84089	381
1.84081	382					1.84106	382
1.84098	383					1.84123	383
1.84114	384					1.84139	384
1.84131	385					1.84156	385
1.84148	386					1.84172	386
1.84164	387					1.84189	387
1.84181	388					1.84206	388
1.84197	389					1.84222	389
1.84214	390					1.84239	390
1.84231	391					1.84256	391
1.84247	392					1.84272	392
1.84264	393					1.84289	393
1.84281	394					1.84306	394
1.84297	395					1.84322	395
1.84314	396					1.84339	396
1.84331	397					1.84356	397
1.84347	398					1.84372	398
1.84364	399					1.84389	399
1.8438	400					1.84405	400
1.84397	401					1.84422	401
1.84414	402					1.84439	402
1.8443	403					1.84455	403
1.84447	404					1.84472	404
1.84464	405					1.84489	405
1.8448	406					1.84505	406
1.84497	407					1.84522	407
1.84514	408					1.84539	408
1.8453	409					1.84555	409
1.84547	410					1.84572	410
1.84564	411					1.84588	411
1.8458	412					1.84605	412
1.84597	413					1.84622	413
1.84613	414					1.84638	414
1.8463	415					1.84655	415
1.84647	416					1.84672	416
1.84663	417					1.84688	417
1.8468	418					1.84705	418
1.84697	419					1.84722	419
1.84713	420					1.84738	420
1.8473	421					1.84755	421
1.84747	422					1.84772	422
1.84763	423					1.84788	423
1.8478	424					1.84805	424
1.84796	425					1.84821	425
1.84813	426					1.84838	426
1.8483	427					1.84855	427
1.84846	428					1.84871	428
1.84863	429					1.84888	429
1.8488	430					1.84905	430
1.84896	431					1.84921	431
1.84913	432					1.84938	432
1.8493	433					1.84955	433
1.84946	434					1.84971	434
1.84963	435					1.84988	435
1.8498	436					1.85004	436
1.84996	437					1.85021	437
1.85013	438					1.85038	438
1.85029	439					1.85054	439
1.85046	440					1.85071	440
1.85063	441					1.85088	441
1.85079	442					1.85104	442
1.85096	443					1.85121	443
1.85113	444					1.85138	444
1.85129	445					1.85154	445
1.85146	446					1.85171	446
1.85163	447					1.85188	447
1.85179	448					1.85204	448
1.85196	449					1.85221	449
1.85212	450					1.85237	450
1.85229	451					1.85254	451
1.85246	452					1.85271	452
1.85262	453					1.85287	453
1.85279	454					1.85304	454
1.85296	455					1.85321	455
1.85312	456					1.85337	456
1.85329	457					1.85354	457
1.85346	458					1.85371	458
1.85362	459					1.85387	459
1.85379	460					1.85404	460
1.85396	461					1.8542	461
1.85412	462					1.85437	462
1.85429	463					1.85454	463
1.85445	464					1.8547	464
1.85462	465					1.85487	465
1.85479	466					1.85504	466
1.85495	467					1.8552	467
1.85512	468					1.85537	468
1.85529	469					1.85554	469
1.85545	470					1.8557	470
1.85562	471					1.85587	471
1.85579	472					1.85604	472
1.85595	473					1.8562	473
1.85612	474					1.85637	474
1.85628	475					1.85653	475
1.85645	476					1.8567	476
1.85662	477					1.85687	477
1.85678	478					1.85703	478
1.85695	479					1.8572	479
1.85712	480					1.85737	480
1.85728	481					1.85753	481
1.85745	482					1.8577	482
1.85762	483					1.85787	483
1.85778	484					1.85803	484
1.85795	485					1.8582	485
1.85812	486					1.85836	486
1.85828	487					1.85853	487
1.85845	488					1.8587	488
1.85861	489					1.85886	489
1.85878	490					1.85903	490
1.85895	491					1.8592	491
1.85911	492					1.85936	492
1.85928	493					1.85953	493
1.85945	494					1.8597	494
1.85961	495					1.85986	495
1.85978	496					1.86003	496
1.85995	497					1.8602	497
1.86011	498					1.86036	498
1.86028	499					1.86053	499
1.86044	500					1.86069	500
1.86061	501					1.86086	501
1.86078	502					1.86103	502
1.86094	503					1.86119	503
1.86111	504					1.86136	504
1.86128	505					1.86153	505
1.86144	506					1.86169	506
1.86161	507					1.86186	507
1.86178	508					1.86203	508
1.86194	509					1.86219	509
1.86211	510					1.86236	510
1.86228	511					1.86252	511
1.86244	512					1.86261	512
2.02235	513					2.02252	513
2.02244	514					2.02268	514
2.0226	515					2.02285	515
2.02277	516					2.02302	516
2.02293	517					2.02318	517
2.0231	518					2.02335	518
2.02327	519					2.02352	519
2.02343	520					2.02368	520
2.0236	521					2.02385	521
2.02377	522					2.02402	522
2.02393	523					2.02418	523
2.0241	524					2.02435	524
2.02427	525					2.02452	525
2.02443	526					2.02468	526
2.0246	527					2.02485	527
2.02476	528					2.02501	528
2.02493	529					2.02518	529
2.0251	530					2.02535	530
2.02526	531					2.02551	531
2.02543	532					2.02568	532
2.0256	533					2.02585	533
2.02576	534					2.02601	534
2.02593	535					2.02618	535
2.0261	536					2.02635	536
2.02626	537					2.02651	537
2.02643	538					2.02668	538
2.0266	539					2.02684	539
2.02676	540					2.02701	540
2.02693	541					2.02718	541
2.02709	542					2.02734	542
2.02726	543					2.02751	543
2.02743	544					2.02768	544
2.02759	545					2.02784	545
2.02776	546					2.02801	546
2.02793	547					2.02818	547
2.02809	548					2.02834	548
2.02826	549					2.02851	549
2.02843	550					2.02868	550
2.02859	551					2.02884	551
2.02876	552					2.02901	552
2.02892	553					2.02917	553
2.02909	554					2.02934	554
2.02926	555					2.02951	555
2.02942	556					2.02967	556
2.02959	557					2.02984	557
2.02976	558					2.03001	558
2.02992	559					2.03017	559
2.03009	560					2.03034	560
2.03026	561					2.03051	561
2.03042	562					2.03067	562
2.03059	563					2.03084	563
2.03076	564					2.031	564
2.03092	565					2.03117	565
2.03109	566					2.03134	566
2.03125	567					2.0315	567
2.03142	568					2.03167	568
2.03159	569					2.03184	569
2.03175	570					2.032	570
2.03192	571					2.03217	571
2.03209	572					2.03234	572
2.03225	573					2.0325	573
2.03242	574					2.03267	574
2.03259	575					2.03284	575
2.03275	576					2.033	576
2.03292	577					2.03317	577
2.03308	578					2.03333	578
2.03325	579					2.0335	579
2.03342	580					2.03367	580
2.03358	581					2.03383	581
2.03375	582					2.034	582
2.03392	583					2.03417	583
2.03408	584					2.03433	584
2.03425	585					2.0345	585
2.03442	586					2.03467	586
2.03458	587					2.03483	587
2.03475	588					2.035	588
2.03492	589					2.03516	589
2.03508	590					2.03533	590
2.03525	591					2.0355	591
2.03541	592					2.03566	592
2.03558	593					2.03583	593
2.03575	594					2.036	594
2.03591	595					2.03616	595
2.03608	596					2.03633	596
2.03625	597					2.0365	597
2.03641	598					2.03666	598
2.03658	599					2.03683	599
2.03675	600					2.037	600
2.03691	601					2.03716	601
2.03708	602					2.03733	602
2.03724	603					2.03749	603
2.03741	604					2.03766	604
2.03758	605					2.03783	605
2.03774	606					2.03799	606
2.03791	607					2.03816	607
2.03808	608					2.03833	608
2.03824	609					2.03849	609
2.03841	610					2.03866	610
2.03858	611					2.03883	611
2.03874	612					2.03899	612
2.03891	613					2.03916	613
2.03908	614					2.03932	614
2.03924	615					2.03949	615
2.03941	616					2.03966	616
2.03957	617					2.03982	617
2.03974	618					2.03999	618
2.03991	619					2.04016	619
2.04007	620					2.04032	620
2.04024	621					2.04049	621
2.04041	622					2.04066	622
2.04057	623					2.04082	623
2.04074	624					2.04099	624
2.04091	625					2.04116	625
2.04107	626					2.04132	626
2.04124	627					2.04149	627
2.0414	628					2.04165	628
2.04157	629					2.04182	629
2.04174	630					2.04199	630
2.0419	631					2.04215	631
2.04207	632					2.04232	632
2.04224	633					2.04249	633
2.0424	634					2.04265	634
2.04257	635					2.04282	635
2.04274	636					2.04299	636
2.0429	637					2.04315	637
2.04307	638					2.04332	638
2.04324	639					2.04348	639
2.0434	640					2.04365	640
2.04357	641					2.04382	641
2.04373	642					2.04398	642
2.0439	643					2.04415	643
2.04407	644					2.04432	644
2.04423	645					2.04448	645
2.0444	646					2.04465	646
2.04457	647					2.04482	647
2.04473	648					2.04498	648
2.0449	649					2.04515	649
2.04507	650					2.04532	650
2.04523	651					2.04548	651
2.0454	652					2.04565	652
2.04556	653					2.04581	653
2.04573	654					2.04598	654
2.0459	655					2.04615	655
2.04606	656					2.04631	656
2.04623	657					2.04648	657
2.0464	658					2.04665	658
2.04656	659					2.04681	659
2.04673	660					2.04698	660
2.0469	661					2.04715	661
2.04706	662					2.04731	662
2.04723	663					2.04748	663
2.0474	664					2.04764	664
2.04756	665					2.04781	665
2.04773	666					2.04798	666
2.04789	667					2.04814	667
2.04806	668					2.04831	668
2.04823	669					2.04848	669
2.04839	670					2.04864	670
2.04856	671					2.04881	671
2.04873	672					2.04898	672
2.04889	673					2.04914	673
2.04906	674					2.04931	674
2.04923	675					2.04948	675
2.04939	676					2.04964	676
2.04956	677					2.04981	677
2.04972	678					2.04997	678
2.04989	679					2.05014	679
2.05006	680					2.05031	680
2.05022	681					2.05047	681
2.05039	682					2.05064	682
2.05056	683					2.05081	683
2.05072	684					2.05097	684
2.05089	685					2.05114	685
2.05106	686					2.05131	686
2.05122	687					2.05147	687
2.05139	688					2.05164	688
2.05156	689					2.0518	689
2.05172	690					2.05197	690
2.05189	691					2.05214	691
2.05205	692					2.0523	692
2.05222	693					2.05247	693
2.05239	694					2.05264	694
2.05255	695					2.0528	695
2.05272	696					2.05297	696
2.05289	697					2.05314	697
2.05305	698					2.0533	698
2.05322	699					2.05347	699
2.05339	700					2.05364	700
2.05355	701					2.0538	701
2.05372	702					2.05397	702
2.05388	703					2.05413	703
2.05405	704					2.0543	704
2.05422	705					2.05447	705
2.05438	706					2.05463	706
2.05455	707					2.0548	707
2.05472	708					2.05497	708
2.05488	709					2.05513	709
2.05505	710					2.0553	710
2.05522	711					2.05547	711
2.05538	712					2.05563	712
2.05555	713					2.0558	713
2.05572	714					2.05596	714
2.05588	715					2.05613	715
2.05605	716					2.0563	716
2.05621	717					2.05646	717
2.05638	718					2.05663	718
2.05655	719					2.0568	719
2.05671	720					2.05696	720
2.05688	721					2.05713	721
2.05705	722					2.0573	722
2.05721	723					2.05746	723
2.05738	724					2.05763	724
2.05755	725					2.0578	725
2.05771	726					2.05796	726
2.05788	727					2.05813	727
2.05804	728					2.05829	728
2.05821	729					2.05846	729
2.05838	730					2.05863	730
2.05854	731					2.05879	731
2.05871	732					2.05896	732
2.05888	733					2.05913	733
2.05904	734					2.05929	734
2.05921	735					2.05946	735
2.05938	736					2.05963	736
2.05954	737					2.05979	737
2.05971	738					2.05996	738
2.05988	739					2.06012	739
2.06004	740					2.06029	740
2.06021	741					2.06046	741
2.06037	742					2.06062	742
2.06054	743					2.06079	743
2.06071	744					2.06096	744
2.06087	745					2.06112	745
2.06104	746					2.06129	746
2.06121	747					2.06146	747
2.06137	748					2.06162	748
2.06154	749					2.06179	749
2.06171	750					2.06196	750
2.06187	751					2.06212	751
2.06204	752					2.06229	752
2.0622	753					2.06245	753
2.06237	754					2.06262	754
2.06254	755					2.06279	755
2.0627	756					2.06295	756
2.06287	757					2.06312	757
2.06304	758					2.06329	758
2.0632	759					2.06345	759
2.06337	760					2.06362	760
2.06354	761					2.06379	761
2.0637	762					2.06395	762
2.06387	763					2.06412	763
2.06404	764					2.06428	764
2.0642	765					2.06445	765
2.06437	766					2.06462	766
2.06453	767					2.06478	767
2.0647	768					2.06495	768
2.06487	769					2.06512	769
2.06503	770					2.06528	770
2.0652	771					2.06545	771
2.06537	772					2.06562	772
2.06553	773					2.06578	773
2.0657	774					2.06595	774
2.06587	775					2.06612	775
2.06603	776					2.06628	776
2.0662	777					2.06645	777
2.06636	778					2.06661	778
2.06653	779					2.06678	779
2.0667	780					2.06695	780
2.06686	781					2.06711	781
2.06703	782					2.06728	782
2.0672	783					2.06745	783
2.06736	784					2.06761	784
2.06753	785					2.06778	785
2.0677	786					2.06795	786
2.06786	787					2.06811	787
2.06803	788					2.06828	788
2.0682	789					2.06844	789
2.06836	790					2.06861	790
2.06853	791					2.06878	791
2.06869	792					2.06894	792
2.06886	793					2.06911	793
2.06903	794					2.06928	794
2.06919	795					2.06944	795
2.06936	796					2.06961	796
2.06953	797					2.06978	797
2.06969	798					2.06994	798
2.06986	799					2.07011	799
2.07003	800					2.07028	800
2.07019	801					2.07044	801
2.07036	802					2.07061	802
2.07052	803					2.07077	803
2.07069	804					2.07094	804
2.07086	805					2.07111	805
2.07102	806					2.07127	806
2.07119	807					2.07144	807
2.07136	808					2.07161	808
2.07152	809					2.07177	809
2.07169	810					2.07194	810
2.07186	811					2.07211	811
2.07202	812					2.07227	812
2.07219	813					2.07244	813
2.07236	814					2.0726	814
2.07252	815					2.07277	815
2.07269	816					2.07294	816
2.07285	817					2.0731	817
2.07302	818					2.07327	818
2.07319	819					2.07344	819
2.07335	820					2.0736	820
2.07352	821					2.07377	821
2.07369	822					2.07394	822
2.07385	823					2.0741	823
2.07402	824					2.07427	824
2.07419	825					2.07444	825
2.07435	826					2.0746	826
2.07452	827					2.07477	827
2.07468	828					2.07493	828
2.07485	829					2.0751	829
2.07502	830					2.07527	830
2.07518	831					2.07543	831
2.07535	832					2.0756	832
2.07552	833					2.07577	833
2.07568	834					2.07593	834
2.07585	835					2.0761	835
2.07602	836					2.07627	836
2.07618	837					2.07643	837
2.07635	838					2.0766	838
2.07652	839					2.07676	839
2.07668	840					2.07693	840
2.07685	841					2.0771	841
2.07701	842					2.07726	842
2.07718	843					2.07743	843
2.07735	844					2.0776	844
2.07751	845					2.07776	845
2.07768	846					2.07793	846
2.07785	847					2.0781	847
2.07801	848					2.07826	848
2.07818	849					2.07843	849
2.07835	850					2.0786	850
2.07851	851					2.07876	851
2.07868	852					2.07893	852
2.07884	853					2.07909	853
2.07901	854					2.07926	854
2.07918	855					2.07943	855
2.07934	856					2.07959	856
2.07951	857					2.07976	857
2.07968	858					2.07993	858
2.07984	859					2.08009	859
2.08001	860					2.08026	860
2.08018	861					2.08043	861
2.08034	862					2.08059	862
2.08051	863					2.08076	863
2.08068	864					2.08092	864
2.08084	865					2.08109	865
2.08101	866					2.08126	866
2.08117	867					2.08142	867
2.08134	868					2.08159	868
2.08151	869					2.08176	869
2.08167	870					2.08192	870
2.08184	871					2.08209	871
2.08201	872					2.08226	872
2.08217	873					2.08242	873
2.08234	874					2.08259	874
2.08251	875					2.08276	875
2.08267	876					2.08292	876
2.08284	877					2.08309	877
2.083	878					2.08325	878
2.08317	879					2.08342	879
2.08334	880					2.08359	880
2.0835	881					2.08375	881
2.08367	882					2.08392	882
2.08384	883					2.08409	883
2.084	884					2.08425	884
2.08417	885					2.08442	885
2.08434	886					2.08459	886
2.0845	887					2.08475	887
2.08467	888					2.08492	888
2.08484	889					2.08508	889
2.085	890					2.08525	890
2.08517	891					2.08542	891
2.08533	892					2.08558	892
2.0855	893					2.08575	893
2.08567	894					2.08592	894
2.08583	895					2.08608	895
2.086	896					2.08625	896
2.08617	897					2.08642	897
2.08633	898					2.08658	898
2.0865	899					2.08675	899
2.08667	900					2.08692	900
2.08683	901					2.08708	901
2.087	902					2.08725	902
2.08716	903					2.08741	903
2.08733	904					2.08758	904
2.0875	905					2.08775	905
2.08766	906					2.08791	906
2.08783	907					2.08808	907
2.088	908					2.08825	908
2.08816	909					2.08841	909
2.08833	910					2.08858	910
2.0885	911					2.08875	911
2.08866	912					2.08891	912
2.08883	913					2.08908	913
2.089	914					2.08924	914
2.08916	915					2.08941	915
2.08933	916					2.08958	916
2.08949	917					2.08974	917
2.08966	918					2.08991	918
2.08983	919					2.09008	919
2.08999	920					2.09024	920
2.09016	921					2.09041	921
2.09033	922					2.09058	922
2.09049	923					2.09074	923
2.09066	924					2.09091	924
2.09083	925					2.09108	925
2.09099	926					2.09124	926
2.09116	927					2.09141	927
2.09132	928					2.09157	928
2.09149	929					2.09174	929
2.09166	930					2.09191	930
2.09182	931					2.09207	931
2.09199	932					2.09224	932
2.09216	933					2.09241	933
2.09232	934					2.09257	934
2.09249	935					2.09274	935
2.09266	936					2.09291	936
2.09282	937					2.09307	937
2.09299	938					2.09324	938
2.09316	939					2.0934	939
2.09332	940					2.09357	940
2.09349	941					2.09374	941
2.09365	942					2.0939	942
2.09382	943					2.09407	943
2.09399	944					2.09424	944
2.09415	945					2.0944	945
2.09432	946					2.09457	946
2.09449	947					2.09474	947
2.09465	948					2.0949	948
2.09482	949					2.09507	949
2.09499	950					2.09524	950
2.09515	951					2.0954	951
2.09532	952					2.09557	952
2.09548	953					2.09573	953
2.09565	954					2.0959	954
2.09582	955					2.09607	955
2.09598	956					2.09623	956
2.09615	957					2.0964	957
2.09632	958					2.09657	958
2.09648	959					2.09673	959
2.09665	960					2.0969	960
2.09682	961					2.09707	961
2.09698	962					2.09723	962
2.09715	963					2.0974	963
2.09732	964					2.09756	964
2.09748	965					2.09773	965
2.09765	966					2.0979	966
2.09781	967					2.09806	967
2.09798	968					2.09823	968
2.09815	969					2.0984	969
2.09831	970					2.09856	970
2.09848	971					2.09873	971
2.09865	972					2.0989	972
2.09881	973					2.09906	973
2.09898	974					2.09923	974
2.09915	975					2.0994	975
2.09931	976					2.09956	976
2.09948	977					2.09973	977
2.09964	978					2.09989	978
2.09981	979					2.10006	979
2.09998	980					2.10023	980
2.10014	981					2.10039	981
2.10031	982					2.10056	982
2.10048	983					2.10073	983
2.10064	984					2.10089	984
2.10081	985					2.10106	985
2.10098	986					2.10123	986
2.10114	987					2.10139	987
2.10131	988					2.10156	988
2.10148	989					2.10172	989
2.10164	990					2.10189	990
2.10181	991					2.10206	991
2.10197	992					2.10222	992
2.10214	993					2.10239	993
2.10231	994					2.10256	994
2.10247	995					2.10272	995
2.10264	996					2.10289	996
2.10281	997					2.10306	997
2.10297	998					2.10322	998
2.10314	999					2.10339	999
2.10331	1000					2.10356	1000
2.10347	1001					2.10372	1001
2.10364	1002					2.10389	1002
2.1038	1003					2.10405	1003
2.10397	1004					2.10422	1004
2.10414	1005					2.10439	1005
2.1043	1006					2.10455	1006
2.10447	1007					2.10472	1007
2.10464	1008					2.10489	1008
2.1048	1009					2.10505	1009
2.10497	1010					2.10522	1010
2.10514	1011					2.10539	1011
2.1053	1012					2.10555	1012
2.10547	1013					2.10572	1013
2.10564	1014					2.10588	1014
2.1058	1015					2.10605	1015
2.10597	1016					2.10622	1016
2.10613	1017					2.10638	1017
2.1063	1018					2.10655	1018
2.10647	1019					2.10672	1019
2.10663	1020					2.10688	1020
2.1068	1021					2.10705	1021
2.10697	1022					2.10722	1022
2.10713	1023					2.10738	1023
2.1073	1024					2.10747	1024
2.22461	1025					2.22478	1025
2.22469	1026					2.22494	1026
2.22486	1027					2.22511	1027
2.22503	1028					2.22528	1028
2.22519	1029					2.22544	1029
2.22536	1030					2.22561	1030
2.22553	1031					2.22578	1031
2.22569	1032					2.22594	1032
2.22586	1033					2.22611	1033
2.22603	1034					2.22628	1034
2.22619	1035					2.22644	1035
2.22636	1036					2.22661	1036
2.22652	1037					2.22677	1037
2.22669	1038					2.22694	1038
2.22686	1039					2.22711	1039
2.22702	1040					2.22727	1040
2.22719	1041					2.22744	1041
2.22736	1042					2.22761	1042
2.22752	1043					2.22777	1043
2.22769	1044					2.22794	1044
2.22786	1045					2.22811	1045
2.22802	1046					2.22827	1046
2.22819	1047					2.22844	1047
2.22836	1048					2.2286	1048
2.22852	1049					2.22877	1049
2.22869	1050					2.22894	1050
2.22885	1051					2.2291	1051
2.22902	1052					2.22927	1052
2.22919	1053					2.22944	1053
2.22935	1054					2.2296	1054
2.22952	1055					2.22977	1055
2.22969	1056					2.22994	1056
2.22985	1057					2.2301	1057
2.23002	1058					2.23027	1058
2.23019	1059					2.23044	1059
2.23035	1060					2.2306	1060
2.23052	1061					2.23077	1061
2.23068	1062					2.23093	1062
2.23085	1063					2.2311	1063
2.23102	1064					2.23127	1064
2.23118	1065					2.23143	1065
2.23135	1066					2.2316	1066
2.23152	1067					2.23177	1067
2.23168	1068					2.23193	1068
2.23185	1069					2.2321	1069
2.23202	1070					2.23227	1070
2.23218	1071					2.23243	1071
2.23235	1072					2.2326	1072
2.23252	1073					2.23276	1073
2.23268	1074					2.23293	1074
2.23285	1075					2.2331	1075
2.23301	1076					2.23326	1076
2.23318	1077					2.23343	1077
2.23335	1078					2.2336	1078
2.23351	1079					2.23376	1079
2.23368	1080					2.23393	1080
2.23385	1081					2.2341	1081
2.23401	1082					2.23426	1082
2.23418	1083					2.23443	1083
2.23435	1084					2.2346	1084
2.23451	1085					2.23476	1085
2.23468	1086					2.23493	1086
2.23484	1087					2.23509	1087
2.23501	1088					2.23526	1088
2.23518	1089					2.23543	1089
2.23534	1090					2.23559	1090
2.23551	1091					2.23576	1091
2.23568	1092					2.23593	1092
2.23584	1093					2.23609	1093
2.23601	1094					2.23626	1094
2.23618	1095					2.23643	1095
2.23634	1096					2.23659	1096
2.23651	1097					2.23676	1097
2.23668	1098					2.23692	1098
2.23684	1099					2.23709	1099
2.23701	1100					2.23726	1100
2.23717	1101					2.23742	1101
2.23734	1102					2.23759	1102
2.23751	1103					2.23776	1103
2.23767	1104					2.23792	1104
2.23784	1105					2.23809	1105
2.23801	1106					2.23826	1106
2.23817	1107					2.23842	1107
2.23834	1108					2.23859	1108
2.23851	1109					2.23876	1109
2.23867	1110					2.23892	1110
2.23884	1111					2.23909	1111
2.239	1112					2.23925	1112
2.23917	1113					2.23942	1113
2.23934	1114					2.23959	1114
2.2395	1115					2.23975	1115
2.23967	1116					2.23992	1116
2.23984	1117					2.24009	1117
2.24	1118					2.24025	1118
2.24017	1119					2.24042	1119
2.24034	1120					2.24059	1120
2.2405	1121					2.24075	1121
2.24067	1122					2.24092	1122
2.24084	1123					2.24108	1123
2.241	1124					2.24125	1124
2.24117	1125					2.24142	1125
2.24133	1126					2.24158	1126
2.2415	1127					2.24175	1127
2.24167	1128					2.24192	1128
2.24183	1129					2.24208	1129
2.242	1130					2.24225	1130
2.24217	1131					2.24242	1131
2.24233	1132					2.24258	1132
2.2425	1133					2.24275	1133
2.24267	1134					2.24292	1134
2.24283	1135					2.24308	1135
2.243	1136					2.24325	1136
2.24316	1137					2.24341	1137
2.24333	1138					2.24358	1138
2.2435	1139					2.24375	1139
2.24366	1140					2.24391	1140
2.24383	1141					2.24408	1141
2.244	1142					2.24425	1142
2.24416	1143					2.24441	1143
2.24433	1144					2.24458	1144
2.2445	1145					2.24475	1145
2.24466	1146					2.24491	1146
2.24483	1147					2.24508	1147
2.245	1148					2.24524	1148
2.24516	1149					2.24541	1149
2.24533	1150					2.24558	1150
2.24549	1151					2.24574	1151
2.24566	1152					2.24591	1152
2.24583	1153					2.24608	1153
2.24599	1154					2.24624	1154
2.24616	1155					2.24641	1155
2.24633	1156					2.24658	1156
2.24649	1157					2.24674	1157
2.24666	1158					2.24691	1158
2.24683	1159					2.24708	1159
2.24699	1160					2.24724	1160
2.24716	1161					2.24741	1161
2.24732	1162					2.24757	1162
2.24749	1163					2.24774	1163
2.24766	1164					2.24791	1164
2.24782	1165					2.24807	1165
2.24799	1166					2.24824	1166
2.24816	1167					2.24841	1167
2.24832	1168					2.24857	1168
2.24849	1169					2.24874	1169
2.24866	1170					2.24891	1170
2.24882	1171					2.24907	1171
2.24899	1172					2.24924	1172
2.24916	1173					2.2494	1173
2.24932	1174					2.24957	1174
2.24949	1175					2.24974	1175
2.24965	1176					2.2499	1176
2.24982	1177					2.25007	1177
2.24999	1178					2.25024	1178
2.25015	1179					2.2504	1179
2.25032	1180					2.25057	1180
2.25049	1181					2.25074	1181
2.25065	1182					2.2509	1182
2.25082	1183					2.25107	1183
2.25099	1184					2.25124	1184
2.25115	1185					2.2514	1185
2.25132	1186					2.25157	1186
2.25148	1187					2.25173	1187
2.25165	1188					2.2519	1188
2.25182	1189					2.25207	1189
2.25198	1190					2.25223	1190
2.25215	1191					2.2524	1191
2.25232	1192					2.25257	1192
2.25248	1193					2.25273	1193
2.25265	1194					2.2529	1194
2.25282	1195					2.25307	1195
2.25298	1196					2.25323	1196
2.25315	1197					2.2534	1197
2.25332	1198					2.25356	1198
2.25348	1199					2.25373	1199
2.25365	1200					2.2539	1200
2.25381	1201					2.25406	1201
2.25398	1202					2.25423	1202
2.25415	1203					2.2544	1203
2.25431	1204					2.25456	1204
2.25448	1205					2.25473	1205
2.25465	1206					2.2549	1206
2.25481	1207					2.25506	1207
2.25498	1208					2.25523	1208
2.25515	1209					2.2554	1209
2.25531	1210					2.25556	1210
2.25548	1211					2.25573	1211
2.25564	1212					2.25589	1212
2.25581	1213					2.25606	1213
2.25598	1214					2.25623	1214
2.25614	1215					2.25639	1215
2.25631	1216					2.25656	1216
2.25648	1217					2.25673	1217
2.25664	1218					2.25689	1218
2.25681	1219					2.25706	1219
2.25698	1220					2.25723	1220
2.25714	1221					2.25739	1221
2.25731	1222					2.25756	1222
2.25748	1223					2.25772	1223
2.25764	1224					2.25789	1224
2.25781	1225					2.25806	1225
2.25797	1226					2.25822	1226
2.25814	1227					2.25839	1227
2.25831	1228					2.25856	1228
2.25847	1229					2.25872	1229
2.25864	1230					2.25889	1230
2.25881	1231					2.25906	1231
2.25897	1232					2.25922	1232
2.25914	1233					2.25939	1233
2.25931	1234					2.25956	1234
2.25947	1235					2.25972	1235
2.25964	1236					2.25989	1236
2.2598	1237					2.26005	1237
2.25997	1238					2.26022	1238
2.26014	1239					2.26039	1239
2.2603	1240					2.26055	1240
2.26047	1241					2.26072	1241
2.26064	1242					2.26089	1242
2.2608	1243					2.26105	1243
2.26097	1244					2.26122	1244
2.26114	1245					2.26139	1245
2.2613	1246					2.26155	1246
2.26147	1247					2.26172	1247
2.26164	1248					2.26188	1248
2.2618	1249					2.26205	1249
2.26197	1250					2.26222	1250
2.26213	1251					2.26238	1251
2.2623	1252					2.26255	1252
2.26247	1253					2.26272	1253
2.26263	1254					2.26288	1254
2.2628	1255					2.26305	1255
2.26297	1256					2.26322	1256
2.26313	1257					2.26338	1257
2.2633	1258					2.26355	1258
2.26347	1259					2.26372	1259
2.26363	1260					2.26388	1260
2.2638	1261					2.26405	1261
2.26396	1262					2.26421	1262
2.26413	1263					2.26438	1263
2.2643	1264					2.26455	1264
2.26446	1265					2.26471	1265
2.26463	1266					2.26488	1266
2.2648	1267					2.26505	1267
2.26496	1268					2.26521	1268
2.26513	1269					2.26538	1269
2.2653	1270					2.26555	1270
2.26546	1271					2.26571	1271
2.26563	1272					2.26588	1272
2.2658	1273					2.26604	1273
2.26596	1274					2.26621	1274
2.26613	1275					2.26638	1275
2.26629	1276					2.26654	1276
2.26646	1277					2.26671	1277
2.26663	1278					2.26688	1278
2.26679	1279					2.26704	1279
2.26696	1280					2.26721	1280
2.26713	1281					2.26738	1281
2.26729	1282					2.26754	1282
2.26746	1283					2.26771	1283
2.26763	1284					2.26788	1284
2.26779	1285					2.26804	1285
2.26796	1286					2.26821	1286
2.26812	1287					2.26837	1287
2.26829	1288					2.26854	1288
2.26846	1289					2.26871	1289
2.26862	1290					2.26887	1290
2.26879	1291					2.26904	1291
2.26896	1292					2.26921	1292
2.26912	1293					2.26937	1293
2.26929	1294					2.26954	1294
2.26946	1295					2.26971	1295
2.26962	1296					2.26987	1296
2.26979	1297					2.27004	1297
2.26996	1298					2.2702	1298
2.27012	1299					2.27037	1299
2.27029	1300					2.27054	1300
2.27045	1301					2.2707	1301
2.27062	1302					2.27087	1302
2.27079	1303					2.27104	1303
2.27095	1304					2.2712	1304
2.27112	1305					2.27137	1305
2.27129	1306					2.27154	1306
2.27145	1307					2.2717	1307
2.27162	1308					2.27187	1308
2.27179	1309					2.27204	1309
2.27195	1310					2.2722	1310
2.27212	1311					2.27237	1311
2.27228	1312					2.27253	1312
2.27245	1313					2.2727	1313
2.27262	1314					2.27287	1314
2.27278	1315					2.27303	1315
2.27295	1316					2.2732	1316
2.27312	1317					2.27337	1317
2.27328	1318					2.27353	1318
2.27345	1319					2.2737	1319
2.27362	1320					2.27387	1320
2.27378	1321					2.27403	1321
2.27395	1322					2.2742	1322
2.27412	1323					2.27436	1323
2.27428	1324					2.27453	1324
2.27445	1325					2.2747	1325
2.27461	1326					2.27486	1326
2.27478	1327					2.27503	1327
2.27495	1328					2.2752	1328
2.27511	1329					2.27536	1329
2.27528	1330					2.27553	1330
2.27545	1331					2.2757	1331
2.27561	1332					2.27586	1332
2.27578	1333					2.27603	1333
2.27595	1334					2.2762	1334
2.27611	1335					2.27636	1335
2.27628	1336					2.27653	1336
2.27644	1337					2.27669	1337
2.27661	1338					2.27686	1338
2.27678	1339					2.27703	1339
2.27694	1340					2.27719	1340
2.27711	1341					2.27736	1341
2.27728	1342					2.27753	1342
2.27744	1343					2.27769	1343
2.27761	1344					2.27786	1344
2.27778	1345					2.27803	1345
2.27794	1346					2.27819	1346
2.27811	1347					2.27836	1347
2.27828	1348					2.27852	1348
2.27844	1349					2.27869	1349
2.27861	1350					2.27886	1350
2.27877	1351					2.27902	1351
2.27894	1352					2.27919	1352
2.27911	1353					2.27936	1353
2.27927	1354					2.27952	1354
2.27944	1355					2.27969	1355
2.27961	1356					2.27986	1356
2.27977	1357					2.28002	1357
2.27994	1358					2.28019	1358
2.28011	1359					2.28036	1359
2.28027	1360					2.28052	1360
2.28044	1361					2.28069	1361
2.2806	1362					2.28085	1362
2.28077	1363					2.28102	1363
2.28094	1364					2.28119	1364
2.2811	1365					2.28135	1365
2.28127	1366					2.28152	1366
2.28144	1367					2.28169	1367
2.2816	1368					2.28185	1368
2.28177	1369					2.28202	1369
2.28194	1370					2.28219	1370
2.2821	1371					2.28235	1371
2.28227	1372					2.28252	1372
2.28244	1373					2.28268	1373
2.2826	1374					2.28285	1374
2.28277	1375					2.28302	1375
2.28293	1376					2.28318	1376
2.2831	1377					2.28335	1377
2.28327	1378					2.28352	1378
2.28343	1379					2.28368	1379
2.2836	1380					2.28385	1380
2.28377	1381					2.28402	1381
2.28393	1382					2.28418	1382
2.2841	1383					2.28435	1383
2.28427	1384					2.28452	1384
2.28443	1385					2.28468	1385
2.2846	1386					2.28485	1386
2.28476	1387					2.28501	1387
2.28493	1388					2.28518	1388
2.2851	1389					2.28535	1389
2.28526	1390					2.28551	1390
2.28543	1391					2.28568	1391
2.2856	1392					2.28585	1392
2.28576	1393					2.28601	1393
2.28593	1394					2.28618	1394
2.2861	1395					2.28635	1395
2.28626	1396					2.28651	1396
2.28643	1397					2.28668	1397
2.2866	1398					2.28684	1398
2.28676	1399					2.28701	1399
2.28693	1400					2.28718	1400
2.28709	1401					2.28734	1401
2.28726	1402					2.28751	1402
2.28743	1403					2.28768	1403
2.28759	1404					2.28784	1404
2.28776	1405					2.28801	1405
2.28793	1406					2.28818	1406
2.28809	1407					2.28834	1407
2.28826	1408					2.28851	1408
2.28843	1409					2.28868	1409
2.28859	1410					2.28884	1410
2.28876	1411					2.28901	1411
2.28892	1412					2.28917	1412
2.28909	1413					2.28934	1413
2.28926	1414					2.28951	1414
2.28942	1415					2.28967	1415
2.28959	1416					2.28984	1416
2.28976	1417					2.29001	1417
2.28992	1418					2.29017	1418
2.29009	1419					2.29034	1419
2.29026	1420					2.29051	1420
2.29042	1421					2.29067	1421
2.29059	1422					2.29084	1422
2.29076	1423					2.291	1423
2.29092	1424					2.29117	1424
2.29109	1425					2.29134	1425
2.29125	1426					2.2915	1426
2.29142	1427					2.29167	1427
2.29159	1428					2.29184	1428
2.29175	1429					2.292	1429
2.29192	1430					2.29217	1430
2.29209	1431					2.29234	1431
2.29225	1432					2.2925	1432
2.29242	1433					2.29267	1433
2.29259	1434					2.29284	1434
2.29275	1435					2.293	1435
2.29292	1436					2.29317	1436
2.29308	1437					2.29333	1437
2.29325	1438					2.2935	1438
2.29342	1439					2.29367	1439
2.29358	1440					2.29383	1440
2.29375	1441					2.294	1441
2.29392	1442					2.29417	1442
2.29408	1443					2.29433	1443
2.29425	1444					2.2945	1444
2.29442	1445					2.29467	1445
2.29458	1446					2.29483	1446
2.29475	1447					2.295	1447
2.29492	1448					2.29516	1448
2.29508	1449					2.29533	1449
2.29525	1450					2.2955	1450
2.29541	1451					2.29566	1451
2.29558	1452					2.29583	1452
2.29575	1453					2.296	1453
2.29591	1454					2.29616	1454
2.29608	1455					2.29633	1455
2.29625	1456					2.2965	1456
2.29641	1457					2.29666	1457
2.29658	1458					2.29683	1458
2.29675	1459					2.297	1459
2.29691	1460					2.29716	1460
2.29708	1461					2.29733	1461
2.29724	1462					2.29749	1462
2.29741	1463					2.29766	1463
2.29758	1464					2.29783	1464
2.29774	1465					2.29799	1465
2.29791	1466					2.29816	1466
2.29808	1467					2.29833	1467
2.29824	1468					2.29849	1468
2.29841	1469					2.29866	1469
2.29858	1470					2.29883	1470
2.29874	1471					2.29899	1471
2.29891	1472					2.29916	1472
2.29908	1473					2.29932	1473
2.29924	1474					2.29949	1474
2.29941	1475					2.29966	1475
2.29957	1476					2.29982	1476
2.29974	1477					2.29999	1477
2.29991	1478					2.30016	1478
2.30007	1479					2.30032	1479
2.30024	1480					2.30049	1480
2.30041	1481					2.30066	1481
2.30057	1482					2.30082	1482
2.30074	1483					2.30099	1483
2.30091	1484					2.30116	1484
2.30107	1485					2.30132	1485
2.30124	1486					2.30149	1486
2.3014	1487					2.30165	1487
2.30157	1488					2.30182	1488
2.30174	1489					2.30199	1489
2.3019	1490					2.30215	1490
2.30207	1491					2.30232	1491
2.30224	1492					2.30249	1492
2.3024	1493					2.30265	1493
2.30257	1494					2.30282	1494
2.30274	1495					2.30299	1495
2.3029	1496					2.30315	1496
2.30307	1497					2.30332	1497
2.30324	1498					2.30348	1498
2.3034	1499					2.30365	1499
2.30357	1500					2.30382	1500
2.30373	1501					2.30398	1501
2.3039	1502					2.30415	1502
2.30407	1503					2.30432	1503
2.30423	1504					2.30448	1504
2.3044	1505					2.30465	1505
2.30457	1506					2.30482	1506
2.30473	1507					2.30498	1507
2.3049	1508					2.30515	1508
2.30507	1509					2.30532	1509
2.30523	1510					2.30548	1510
2.3054	1511					2.30565	1511
2.30556	1512					2.30581	1512
2.30573	1513					2.30598	1513
2.3059	1514					2.30615	1514
2.30606	1515					2.30631	1515
2.30623	1516					2.30648	1516
2.3064	1517					2.30665	1517
2.30656	1518					2.30681	1518
2.30673	1519					2.30698	1519
2.3069	1520					2.30715	1520
2.30706	1521					2.30731	1521
2.30723	1522					2.30748	1522
2.3074	1523					2.30764	1523
2.30756	1524					2.30781	1524
2.30773	1525					2.30798	1525
2.30789	1526					2.30814	1526
2.30806	1527					2.30831	1527
2.30823	1528					2.30848	1528
2.30839	1529					2.30864	1529
2.30856	1530					2.30881	1530
2.30873	1531					2.30898	1531
2.30889	1532					2.30914	1532
2.30906	1533					2.30931	1533
2.30923	1534					2.30948	1534
2.30939	1535					2.30964	1535
2.30956	1536					2.30981	1536
2.30972	1537					2.30997	1537
2.30989	1538					2.31014	1538
2.31006	1539					2.31031	1539
2.31022	1540					2.31047	1540
2.31039	1541					2.31064	1541
2.31056	1542					2.31081	1542
2.31072	1543					2.31097	1543
2.31089	1544					2.31114	1544
2.31106	1545					2.31131	1545
2.31122	1546					2.31147	1546
2.31139	1547					2.31164	1547
2.31156	1548					2.3118	1548
2.31172	1549					2.31197	1549
2.31189	1550					2.31214	1550
2.31205	1551					2.3123	1551
2.31222	1552					2.31247	1552
2.31239	1553					2.31264	1553
2.31255	1554					2.3128	1554
2.31272	1555					2.31297	1555
2.31289	1556					2.31314	1556
2.31305	1557					2.3133	1557
2.31322	1558					2.31347	1558
2.31339	1559					2.31364	1559
2.31355	1560					2.3138	1560
2.31372	1561					2.31397	1561
2.31388	1562					2.31413	1562
2.31405	1563					2.3143	1563
2.31422	1564					2.31447	1564
2.31438	1565					2.31463	1565
2.31455	1566					2.3148	1566
2.31472	1567					2.31497	1567
2.31488	1568					2.31513	1568
2.31505	1569					2.3153	1569
2.31522	1570					2.31547	1570
2.31538	1571					2.31563	1571
2.31555	1572					2.3158	1572
2.31572	1573					2.31596	1573
2.31588	1574					2.31613	1574
2.31605	1575					2.3163	1575
2.31621	1576					2.31646	1576
2.31638	1577					2.31663	1577
2.31655	1578					2.3168	1578
2.31671	1579					2.31696	1579
2.31688	1580					2.31713	1580
2.31705	1581					2.3173	1581
2.31721	1582					2.31746	1582
2.31738	1583					2.31763	1583
2.31755	1584					2.3178	1584
2.31771	1585					2.31796	1585
2.31788	1586					2.31813	1586
2.31804	1587					2.31829	1587
2.31821	1588					2.31846	1588
2.31838	1589					2.31863	1589
2.31854	1590					2.31879	1590
2.31871	1591					2.31896	1591
2.31888	1592					2.31913	1592
2.31904	1593					2.31929	1593
2.31921	1594					2.31946	1594
2.31938	1595					2.31963	1595
2.31954	1596					2.31979	1596
2.31971	1597					2.31996	1597
2.31988	1598					2.32012	1598
2.32004	1599					2.32029	1599
2.32021	1600					2.32046	1600
2.32037	1601					2.32062	1601
2.32054	1602					2.32079	1602
2.32071	1603					2.32096	1603
2.32087	1604					2.32112	1604
2.32104	1605					2.32129	1605
2.32121	1606					2.32146	1606
2.32137	1607					2.32162	1607
2.32154	1608					2.32179	1608
2.32171	1609					2.32196	1609
2.32187	1610					2.32212	1610
2.32204	1611					2.32229	1611
2.3222	1612					2.32245	1612
2.32237	1613					2.32262	1613
2.32254	1614					2.32279	1614
2.3227	1615					2.32295	1615
2.32287	1616					2.32312	1616
2.32304	1617					2.32329	1617
2.3232	1618					2.32345	1618
2.32337	1619					2.32362	1619
2.32354	1620					2.32379	1620
2.3237	1621					2.32395	1621
2.32387	1622					2.32412	1622
2.32404	1623					2.32428	1623
2.3242	1624					2.32445	1624
2.32437	1625					2.32462	1625
2.32453	1626					2.32478	1626
2.3247	1627					2.32495	1627
2.32487	1628					2.32512	1628
2.32503	1629					2.32528	1629
2.3252	1630					2.32545	1630
2.32537	1631					2.32562	1631
2.32553	1632					2.32578	1632
2.3257	1633					2.32595	1633
2.32587	1634					2.32612	1634
2.32603	1635					2.32628	1635
2.3262	1636					2.32645	1636
2.32636	1637					2.32661	1637
2.32653	1638					2.32678	1638
2.3267	1639					2.32695	1639
2.32686	1640					2.32711	1640
2.32703	1641					2.32728	1641
2.3272	1642					2.32745	1642
2.32736	1643					2.32761	1643
2.32753	1644					2.32778	1644
2.3277	1645					2.32795	1645
2.32786	1646					2.32811	1646
2.32803	1647					2.32828	1647
2.3282	1648					2.32844	1648
2.32836	1649					2.32861	1649
2.32853	1650					2.32878	1650
2.32869	1651					2.32894	1651
2.32886	1652					2.32911	1652
2.32903	1653					2.32928	1653
2.32919	1654					2.32944	1654
2.32936	1655					2.32961	1655
2.32953	1656					2.32978	1656
2.32969	1657					2.32994	1657
2.32986	1658					2.33011	1658
2.33003	1659					2.33028	1659
2.33019	1660					2.33044	1660
2.33036	1661					2.33061	1661
2.33052	1662					2.33077	1662
2.33069	1663					2.33094	1663
2.33086	1664					2.33111	1664
2.33102	1665					2.33127	1665
2.33119	1666					2.33144	1666
2.33136	1667					2.33161	1667
2.33152	1668					2.33177	1668
2.33169	1669					2.33194	1669
2.33186	1670					2.33211	1670
2.33202	1671					2.33227	1671
2.33219	1672					2.33244	1672
2.33236	1673					2.3326	1673
2.33252	1674					2.33277	1674
2.33269	1675					2.33294	1675
2.33285	1676					2.3331	1676
2.33302	1677					2.33327	1677
2.33319	1678					2.33344	1678
2.33335	1679					2.3336	1679
2.33352	1680					2.33377	1680
2.33369	1681					2.33394	1681
2.33385	1682					2.3341	1682
2.33402	1683					2.33427	1683
2.33419	1684					2.33444	1684
2.33435	1685					2.3346	1685
2.33452	1686					2.33477	1686
2.33468	1687					2.33493	1687
2.33485	1688					2.3351	1688
2.33502	1689					2.33527	1689
2.33518	1690					2.33543	1690
2.33535	1691					2.3356	1691
2.33552	1692					2.33577	1692
2.33568	1693					2.33593	1693
2.33585	1694					2.3361	1694
2.33602	1695					2.33627	1695
2.33618	1696					2.33643	1696
2.33635	1697					2.3366	1697
2.33652	1698					2.33676	1698
2.33668	1699					2.33693	1699
2.33685	1700					2.3371	1700
2.33701	1701					2.33726	1701
2.33718	1702					2.33743	1702
2.33735	1703					2.3376	1703
2.33751	1704					2.33776	1704
2.33768	1705					2.33793	1705
2.33785	1706					2.3381	1706
2.33801	1707					2.33826	1707
2.33818	1708					2.33843	1708
2.33835	1709					2.3386	1709
2.33851	1710					2.33876	1710
2.33868	1711					2.33893	1711
2.33884	1712					2.33909	1712
2.33901	1713					2.33926	1713
2.33918	1714					2.33943	1714
2.33934	1715					2.33959	1715
2.33951	1716					2.33976	1716
2.33968	1717					2.33993	1717
2.33984	1718					2.34009	1718
2.34001	1719					2.34026	1719
2.34018	1720					2.34043	1720
2.34034	1721					2.34059	1721
2.34051	1722					2.34076	1722
2.34068	1723					2.34092	1723
2.34084	1724					2.34109	1724
2.34101	1725					2.34126	1725
2.34117	1726					2.34142	1726
2.34134	1727					2.34159	1727
2.34151	1728					2.34176	1728
2.34167	1729					2.34192	1729
2.34184	1730					2.34209	1730
2.34201	1731					2.34226	1731
2.34217	1732					2.34242	1732
2.34234	1733					2.34259	1733
2.34251	1734					2.34276	1734
2.34267	1735					2.34292	1735
2.34284	1736					2.34309	1736
2.343	1737					2.34325	1737
2.34317	1738					2.34342	1738
2.34334	1739					2.34359	1739
2.3435	1740					2.34375	1740
2.34367	1741					2.34392	1741
2.34384	1742					2.34409	1742
2.344	1743					2.34425	1743
2.34417	1744					2.34442	1744
2.34434	1745					2.34459	1745
2.3445	1746					2.34475	1746
2.34467	1747					2.34492	1747
2.34484	1748					2.34508	1748
2.345	1749					2.34525	1749
2.34517	1750					2.34542	1750
2.34533	1751					2.34558	1751
2.3455	1752					2.34575	1752
2.34567	1753					2.34592	1753
2.34583	1754					2.34608	1754
2.346	1755					2.34625	1755
2.34617	1756					2.34642	1756
2.34633	1757					2.34658	1757
2.3465	1758					2.34675	1758
2.34667	1759					2.34692	1759
2.34683	1760					2.34708	1760
2.347	1761					2.34725	1761
2.34716	1762					2.34741	1762
2.34733	1763					2.34758	1763
2.3475	1764					2.34775	1764
2.34766	1765					2.34791	1765
2.34783	1766					2.34808	1766
2.348	1767					2.34825	1767
2.34816	1768					2.34841	1768
2.34833	1769					2.34858	1769
2.3485	1770					2.34875	1770
2.34866	1771					2.34891	1771
2.34883	1772					2.34908	1772
2.349	1773					2.34924	1773
2.34916	1774					2.34941	1774
2.34933	1775					2.34958	1775
2.34949	1776					2.34974	1776
2.34966	1777					2.34991	1777
2.34983	1778					2.35008	1778
2.34999	1779					2.35024	1779
2.35016	1780					2.35041	1780
2.35033	1781					2.35058	1781
2.35049	1782					2.35074	1782
2.35066	1783					2.35091	1783
2.35083	1784					2.35108	1784
2.35099	1785					2.35124	1785
2.35116	1786					2.35141	1786
2.35132	1787					2.35157	1787
2.35149	1788					2.35174	1788
2.35166	1789					2.35191	1789
2.35182	1790					2.35207	1790
2.35199	1791					2.35224	1791
2.35216	1792					2.35241	1792
2.35232	1793					2.35257	1793
2.35249	1794					2.35274	1794
2.35266	1795					2.35291	1795
2.35282	1796					2.35307	1796
2.35299	1797					2.35324	1797
2.35316	1798					2.3534	1798
2.35332	1799					2.35357	1799
2.35349	1800					2.35374	1800
2.35365	1801					2.3539	1801
2.35382	1802					2.35407	1802
2.35399	1803					2.35424	1803
2.35415	1804					2.3544	1804
2.35432	1805					2.35457	1805
2.35449	1806					2.35474	1806
2.35465	1807					2.3549	1807
2.35482	1808					2.35507	1808
2.35499	1809					2.35524	1809
2.35515	1810					2.3554	1810
2.35532	1811					2.35557	1811
2.35548	1812					2.35573	1812
2.35565	1813					2.3559	1813
2.35582	1814					2.35607	1814
2.35598	1815					2.35623	1815
2.35615	1816					2.3564	1816
2.35632	1817					2.35657	1817
2.35648	1818					2.35673	1818
2.35665	1819					2.3569	1819
2.35682	1820					2.35707	1820
2.35698	1821					2.35723	1821
2.35715	1822					2.3574	1822
2.35732	1823					2.35756	1823
2.35748	1824					2.35773	1824
2.35765	1825					2.3579	1825
2.35781	1826					2.35806	1826
2.35798	1827					2.35823	1827
2.35815	1828					2.3584	1828
2.35831	1829					2.35856	1829
2.35848	1830					2.35873	1830
2.35865	1831					2.3589	1831
2.35881	1832					2.35906	1832
2.35898	1833					2.35923	1833
2.35915	1834					2.3594	1834
2.35931	1835					2.35956	1835
2.35948	1836					2.35973	1836
2.35964	1837					2.35989	1837
2.35981	1838					2.36006	1838
2.35998	1839					2.36023	1839
2.36014	1840					2.36039	1840
2.36031	1841					2.36056	1841
2.36048	1842					2.36073	1842
2.36064	1843					2.36089	1843
2.36081	1844					2.36106	1844
2.36098	1845					2.36123	1845
2.36114	1846					2.36139	1846
2.36131	1847					2.36156	1847
2.36148	1848					2.36172	1848
2.36164	1849					2.36189	1849
2.36181	1850					2.36206	1850
2.36197	1851					2.36222	1851
2.36214	1852					2.36239	1852
2.36231	1853					2.36256	1853
2.36247	1854					2.36272	1854
2.36264	1855					2.36289	1855
2.36281	1856					2.36306	1856
2.36297	1857					2.36322	1857
2.36314	1858					2.36339	1858
2.36331	1859					2.36356	1859
2.36347	1860					2.36372	1860
2.36364	1861					2.36389	1861
2.3638	1862					2.36405	1862
2.36397	1863					2.36422	1863
2.36414	1864					2.36439	1864
2.3643	1865					2.36455	1865
2.36447	1866					2.36472	1866
2.36464	1867					2.36489	1867
2.3648	1868					2.36505	1868
2.36497	1869					2.36522	1869
2.36514	1870					2.36539	1870
2.3653	1871					2.36555	1871
2.36547	1872					2.36572	1872
2.36564	1873					2.36588	1873
2.3658	1874					2.36605	1874
2.36597	1875					2.36622	1875
2.36613	1876					2.36638	1876
2.3663	1877					2.36655	1877
2.36647	1878					2.36672	1878
2.36663	1879					2.36688	1879
2.3668	1880					2.36705	1880
2.36697	1881					2.36722	1881
2.36713	1882					2.36738	1882
2.3673	1883					2.36755	1883
2.36747	1884					2.36772	1884
2.36763	1885					2.36788	1885
2.3678	1886					2.36805	1886
2.36796	1887					2.36821	1887
2.36813	1888					2.36838	1888
2.3683	1889					2.36855	1889
2.36846	1890					2.36871	1890
2.36863	1891					2.36888	1891
2.3688	1892					2.36905	1892
2.36896	1893					2.36921	1893
2.36913	1894					2.36938	1894
2.3693	1895					2.36955	1895
2.36946	1896					2.36971	1896
2.36963	1897					2.36988	1897
2.3698	1898					2.37004	1898
2.36996	1899					2.37021	1899
2.37013	1900					2.37038	1900
2.37029	1901					2.37054	1901
2.37046	1902					2.37071	1902
2.37063	1903					2.37088	1903
2.37079	1904					2.37104	1904
2.37096	1905					2.37121	1905
2.37113	1906					2.37138	1906
2.37129	1907					2.37154	1907
2.37146	1908					2.37171	1908
2.37163	1909					2.37188	1909
2.37179	1910					2.37204	1910
2.37196	1911					2.37221	1911
2.37212	1912					2.37237	1912
2.37229	1913					2.37254	1913
2.37246	1914					2.37271	1914
2.37262	1915					2.37287	1915
2.37279	1916					2.37304	1916
2.37296	1917					2.37321	1917
2.37312	1918					2.37337	1918
2.37329	1919					2.37354	1919
2.37346	1920					2.37371	1920
2.37362	1921					2.37387	1921
2.37379	1922					2.37404	1922
2.37396	1923					2.3742	1923
2.37412	1924					2.37437	1924
2.37429	1925					2.37454	1925
2.37445	1926					2.3747	1926
2.37462	1927					2.37487	1927
2.37479	1928					2.37504	1928
2.37495	1929					2.3752	1929
2.37512	1930					2.37537	1930
2.37529	1931					2.37554	1931
2.37545	1932					2.3757	1932
2.37562	1933					2.37587	1933
2.37579	1934					2.37604	1934
2.37595	1935					2.3762	1935
2.37612	1936					2.37637	1936
2.37628	1937					2.37653	1937
2.37645	1938					2.3767	1938
2.37662	1939					2.37687	1939
2.37678	1940					2.37703	1940
2.37695	1941					2.3772	1941
2.37712	1942					2.37737	1942
2.37728	1943					2.37753	1943
2.37745	1944					2.3777	1944
2.37762	1945					2.37787	1945
2.37778	1946					2.37803	1946
2.37795	1947					2.3782	1947
2.37812	1948					2.37836	1948
2.37828	1949					2.37853	1949
2.37845	1950					2.3787	1950
2.37861	1951					2.37886	1951
2.37878	1952					2.37903	1952
2.37895	1953					2.3792	1953
2.37911	1954					2.37936	1954
2.37928	1955					2.37953	1955
2.37945	1956					2.3797	1956
2.37961	1957					2.37986	1957
2.37978	1958					2.38003	1958
2.37995	1959					2.3802	1959
2.38011	1960					2.38036	1960
2.38028	1961					2.38053	1961
2.38044	1962					2.38069	1962
2.38061	1963					2.38086	1963
2.38078	1964					2.38103	1964
2.38094	1965					2.38119	1965
2.38111	1966					2.38136	1966
2.38128	1967					2.38153	1967
2.38144	1968					2.38169	1968
2.38161	1969					2.38186	1969
2.38178	1970					2.38203	1970
2.38194	1971					2.38219	1971
2.38211	1972					2.38236	1972
2.38228	1973					2.38252	1973
2.38244	1974					2.38269	1974
2.38261	1975					2.38286	1975
2.38277	1976					2.38302	1976
2.38294	1977					2.38319	1977
2.38311	1978					2.38336	1978
2.38327	1979					2.38352	1979
2.38344	1980					2.38369	1980
2.38361	1981					2.38386	1981
2.38377	1982					2.38402	1982
2.38394	1983					2.38419	1983
2.38411	1984					2.38436	1984
2.38427	1985					2.38452	1985
2.38444	1986					2.38469	1986
2.3846	1987					2.38485	1987
2.38477	1988					2.38502	1988
2.38494	1989					2.38519	1989
2.3851	1990					2.38535	1990
2.38527	1991					2.38552	1991
2.38544	1992					2.38569	1992
2.3856	1993					2.38585	1993
2.38577	1994					2.38602	1994
2.38594	1995					2.38619	1995
2.3861	1996					2.38635	1996
2.38627	1997					2.38652	1997
2.38644	1998					2.38668	1998
2.3866	1999					2.38685	1999
2.38677	2000					2.38702	2000
[truncated: 123,866 more rows]
