# Supplementary material for: Enhancing the Flexibility of TCP in Heterogeneous Network
Source: PLoS One. 2016 Sep 22;11(9):e0161249. doi: 10.1371/journal.pone.0161249 (PMC5033568; doi:10.1371/journal.pone.0161249)
Supplement: S17 File — (ZIP) [file pone.0161249.s017.zip › S17 File/S17 Fig17_Data.xlsx]

## Sheet: Sheet1
time	The changing of cwnd1 for improved TCP					time	The changing of cwnd2 for improved TCP
0.20202	2					0.20202	2
0.40428	3					0.40436	3
0.40444	4					0.40453	4
0.60654	5					0.60662	5
0.6067	6					0.60679	6
0.60687	7					0.60695	7
0.60704	8					0.60712	8
0.8088	9					0.80896	9
0.80888	10					0.80913	10
0.80905	11					0.8093	11
0.80921	12					0.80946	12
0.80938	13					0.80963	13
0.80955	14					0.8098	14
0.80971	15					0.80996	15
0.80988	16					0.81004	16
1.01106	17					1.01122	17
1.01114	18					1.01139	18
1.01131	19					1.01156	19
1.01147	20					1.01172	20
1.01164	21					1.01189	21
1.0118	22					1.01205	22
1.01197	23					1.01222	23
1.01214	24					1.01239	24
1.0123	25					1.01255	25
1.01247	26					1.01272	26
1.01264	27					1.01289	27
1.0128	28					1.01305	28
1.01297	29					1.01322	29
1.01314	30					1.01339	30
1.0133	31					1.01355	31
1.01347	32					1.01364	32
1.21332	33					1.21348	33
1.2134	34					1.21365	34
1.21356	35					1.21381	35
1.21373	36					1.21398	36
1.2139	37					1.21415	37
1.21406	38					1.21431	38
1.21423	39					1.21448	39
1.2144	40					1.21465	40
1.21456	41					1.21481	41
1.21473	42					1.21498	42
1.2149	43					1.21515	43
1.21506	44					1.21531	44
1.21523	45					1.21548	45
1.2154	46					1.21564	46
1.21556	47					1.21581	47
1.21573	48					1.21598	48
1.21589	49					1.21614	49
1.21606	50					1.21631	50
1.21623	51					1.21648	51
1.21639	52					1.21664	52
1.21656	53					1.21681	53
1.21673	54					1.21698	54
1.21689	55					1.21714	55
1.21706	56					1.21731	56
1.21723	57					1.21748	57
1.21739	58					1.21764	58
1.21756	59					1.21781	59
1.21772	60					1.21797	60
1.21789	61					1.21814	61
1.21806	62					1.21831	62
1.21822	63					1.21847	63
1.21839	64					1.21856	64
1.41557	65					1.41574	65
1.41566	66					1.41591	66
1.41582	67					1.41607	67
1.41599	68					1.41624	68
1.41616	69					1.41641	69
1.41632	70					1.41657	70
1.41649	71					1.41674	71
1.41666	72					1.41691	72
1.41682	73					1.41707	73
1.41699	74					1.41724	74
1.41716	75					1.4174	75
1.41732	76					1.41757	76
1.41749	77					1.41774	77
1.41765	78					1.4179	78
1.41782	79					1.41807	79
1.41799	80					1.41824	80
1.41815	81					1.4184	81
1.41832	82					1.41857	82
1.41849	83					1.41874	83
1.41865	84					1.4189	84
1.41882	85					1.41907	85
1.41899	86					1.41924	86
1.41915	87					1.4194	87
1.41932	88					1.41957	88
1.41948	89					1.41973	89
1.41965	90					1.4199	90
1.41982	91					1.42007	91
1.41998	92					1.42023	92
1.42015	93					1.4204	93
1.42032	94					1.42057	94
1.42048	95					1.42073	95
1.42065	96					1.4209	96
1.42082	97					1.42107	97
1.42098	98					1.42123	98
1.42115	99					1.4214	99
1.42132	100					1.42156	100
1.42148	101					1.42173	101
1.42165	102					1.4219	102
1.42181	103					1.42206	103
1.42198	104					1.42223	104
1.42215	105					1.4224	105
1.42231	106					1.42256	106
1.42248	107					1.42273	107
1.42265	108					1.4229	108
1.42281	109					1.42306	109
1.42298	110					1.42323	110
1.42315	111					1.4234	111
1.42331	112					1.42356	112
1.42348	113					1.42373	113
1.42364	114					1.42389	114
1.42381	115					1.42406	115
1.42398	116					1.42423	116
1.42414	117					1.42439	117
1.42431	118					1.42456	118
1.42448	119					1.42473	119
1.42464	120					1.42489	120
1.42481	121					1.42506	121
1.42498	122					1.42523	122
1.42514	123					1.42539	123
1.42531	124					1.42556	124
1.42548	125					1.42572	125
1.42564	126					1.42589	126
1.42581	127					1.42606	127
1.42597	128					1.42614	128
1.61783	129					1.618	129
1.61792	130					1.61817	130
1.61808	131					1.61833	131
1.61825	132					1.6185	132
1.61842	133					1.61867	133
1.61858	134					1.61883	134
1.61875	135					1.619	135
1.61892	136					1.61916	136
1.61908	137					1.61933	137
1.61925	138					1.6195	138
1.61941	139					1.61966	139
1.61958	140					1.61983	140
1.61975	141					1.62	141
1.61991	142					1.62016	142
1.62008	143					1.62033	143
1.62025	144					1.6205	144
1.62041	145					1.62066	145
1.62058	146					1.62083	146
1.62075	147					1.621	147
1.62091	148					1.62116	148
1.62108	149					1.62133	149
1.62124	150					1.62149	150
1.62141	151					1.62166	151
1.62158	152					1.62183	152
1.62174	153					1.62199	153
1.62191	154					1.62216	154
1.62208	155					1.62233	155
1.62224	156					1.62249	156
1.62241	157					1.62266	157
1.62258	158					1.62283	158
1.62274	159					1.62299	159
1.62291	160					1.62316	160
1.62308	161					1.62332	161
1.62324	162					1.62349	162
1.62341	163					1.62366	163
1.62357	164					1.62382	164
1.62374	165					1.62399	165
1.62391	166					1.62416	166
1.62407	167					1.62432	167
1.62424	168					1.62449	168
1.62441	169					1.62466	169
1.62457	170					1.62482	170
1.62474	171					1.62499	171
1.62491	172					1.62516	172
1.62507	173					1.62532	173
1.62524	174					1.62549	174
1.6254	175					1.62565	175
1.62557	176					1.62582	176
1.62574	177					1.62599	177
1.6259	178					1.62615	178
1.62607	179					1.62632	179
1.62624	180					1.62649	180
1.6264	181					1.62665	181
1.62657	182					1.62682	182
1.62674	183					1.62699	183
1.6269	184					1.62715	184
1.62707	185					1.62732	185
1.62724	186					1.62748	186
1.6274	187					1.62765	187
1.62757	188					1.62782	188
1.62773	189					1.62798	189
1.6279	190					1.62815	190
1.62807	191					1.62832	191
1.62823	192					1.62848	192
1.6284	193					1.62865	193
1.62857	194					1.62882	194
1.62873	195					1.62898	195
1.6289	196					1.62915	196
1.62907	197					1.62932	197
1.62923	198					1.62948	198
1.6294	199					1.62965	199
1.62956	200					1.62981	200
1.62973	201					1.62998	201
1.6299	202					1.63015	202
1.63006	203					1.63031	203
1.63023	204					1.63048	204
1.6304	205					1.63065	205
1.63056	206					1.63081	206
1.63073	207					1.63098	207
1.6309	208					1.63115	208
1.63106	209					1.63131	209
1.63123	210					1.63148	210
1.6314	211					1.63164	211
1.63156	212					1.63181	212
1.63173	213					1.63198	213
1.63189	214					1.63214	214
1.63206	215					1.63231	215
1.63223	216					1.63248	216
1.63239	217					1.63264	217
1.63256	218					1.63281	218
1.63273	219					1.63298	219
1.63289	220					1.63314	220
1.63306	221					1.63331	221
1.63323	222					1.63348	222
1.63339	223					1.63364	223
1.63356	224					1.63381	224
1.63372	225					1.63397	225
1.63389	226					1.63414	226
1.63406	227					1.63431	227
1.63422	228					1.63447	228
1.63439	229					1.63464	229
1.63456	230					1.63481	230
1.63472	231					1.63497	231
1.63489	232					1.63514	232
1.63506	233					1.63531	233
1.63522	234					1.63547	234
1.63539	235					1.63564	235
1.63556	236					1.6358	236
1.63572	237					1.63597	237
1.63589	238					1.63614	238
1.63605	239					1.6363	239
1.63622	240					1.63647	240
1.63639	241					1.63664	241
1.63655	242					1.6368	242
1.63672	243					1.63697	243
1.63689	244					1.63714	244
1.63705	245					1.6373	245
1.63722	246					1.63747	246
1.63739	247					1.63764	247
1.63755	248					1.6378	248
1.63772	249					1.63797	249
1.63788	250					1.63813	250
1.63805	251					1.6383	251
1.63822	252					1.63847	252
1.63838	253					1.63863	253
1.63855	254					1.6388	254
1.63872	255					1.63897	255
1.63888	256					1.63905	256
1.82009	257					1.82026	257
1.82018	258					1.82043	258
1.82034	259					1.82059	259
1.82051	260					1.82076	260
1.82068	261					1.82092	261
1.82084	262					1.82109	262
1.82101	263					1.82126	263
1.82117	264					1.82142	264
1.82134	265					1.82159	265
1.82151	266					1.82176	266
1.82167	267					1.82192	267
1.82184	268					1.82209	268
1.82201	269					1.82226	269
1.82217	270					1.82242	270
1.82234	271					1.82259	271
1.82251	272					1.82276	272
1.82267	273					1.82292	273
1.82284	274					1.82309	274
1.823	275					1.82325	275
1.82317	276					1.82342	276
1.82334	277					1.82359	277
1.8235	278					1.82375	278
1.82367	279					1.82392	279
1.82384	280					1.82409	280
1.824	281					1.82425	281
1.82417	282					1.82442	282
1.82434	283					1.82459	283
1.8245	284					1.82475	284
1.82467	285					1.82492	285
1.82484	286					1.82508	286
1.825	287					1.82525	287
1.82517	288					1.82542	288
1.82533	289					1.82558	289
1.8255	290					1.82575	290
1.82567	291					1.82592	291
1.82583	292					1.82608	292
1.826	293					1.82625	293
1.82617	294					1.82642	294
1.82633	295					1.82658	295
1.8265	296					1.82675	296
1.82667	297					1.82692	297
1.82683	298					1.82708	298
1.827	299					1.82725	299
1.82716	300					1.82741	300
1.82733	301					1.82758	301
1.8275	302					1.82775	302
1.82766	303					1.82791	303
1.82783	304					1.82808	304
1.828	305					1.82825	305
1.82816	306					1.82841	306
1.82833	307					1.82858	307
1.8285	308					1.82875	308
1.82866	309					1.82891	309
1.82883	310					1.82908	310
1.829	311					1.82924	311
1.82916	312					1.82941	312
1.82933	313					1.82958	313
1.82949	314					1.82974	314
1.82966	315					1.82991	315
1.82983	316					1.83008	316
1.82999	317					1.83024	317
1.83016	318					1.83041	318
1.83033	319					1.83058	319
1.83049	320					1.83074	320
1.83066	321					1.83091	321
1.83083	322					1.83108	322
1.83099	323					1.83124	323
1.83116	324					1.83141	324
1.83132	325					1.83157	325
1.83149	326					1.83174	326
1.83166	327					1.83191	327
1.83182	328					1.83207	328
1.83199	329					1.83224	329
1.83216	330					1.83241	330
1.83232	331					1.83257	331
1.83249	332					1.83274	332
1.83266	333					1.83291	333
1.83282	334					1.83307	334
1.83299	335					1.83324	335
1.83316	336					1.8334	336
1.83332	337					1.83357	337
1.83349	338					1.83374	338
1.83365	339					1.8339	339
1.83382	340					1.83407	340
1.83399	341					1.83424	341
1.83415	342					1.8344	342
1.83432	343					1.83457	343
1.83449	344					1.83474	344
1.83465	345					1.8349	345
1.83482	346					1.83507	346
1.83499	347					1.83524	347
1.83515	348					1.8354	348
1.83532	349					1.83557	349
1.83548	350					1.83573	350
1.83565	351					1.8359	351
1.83582	352					1.83607	352
1.83598	353					1.83623	353
1.83615	354					1.8364	354
1.83632	355					1.83657	355
1.83648	356					1.83673	356
1.83665	357					1.8369	357
1.83682	358					1.83707	358
1.83698	359					1.83723	359
1.83715	360					1.8374	360
1.83732	361					1.83756	361
1.83748	362					1.83773	362
1.83765	363					1.8379	363
1.83781	364					1.83806	364
1.83798	365					1.83823	365
1.83815	366					1.8384	366
1.83831	367					1.83856	367
1.83848	368					1.83873	368
1.83865	369					1.8389	369
1.83881	370					1.83906	370
1.83898	371					1.83923	371
1.83915	372					1.8394	372
1.83931	373					1.83956	373
1.83948	374					1.83973	374
1.83964	375					1.83989	375
1.83981	376					1.84006	376
1.83998	377					1.84023	377
1.84014	378					1.84039	378
1.84031	379					1.84056	379
1.84048	380					1.84073	380
1.84064	381					1.84089	381
1.84081	382					1.84106	382
1.84098	383					1.84123	383
1.84114	384					1.84139	384
1.84131	385					1.84156	385
1.84148	386					1.84172	386
1.84164	387					1.84189	387
1.84181	388					1.84206	388
1.84197	389					1.84222	389
1.84214	390					1.84239	390
1.84231	391					1.84256	391
1.84247	392					1.84272	392
1.84264	393					1.84289	393
1.84281	394					1.84306	394
1.84297	395					1.84322	395
1.84314	396					1.84339	396
1.84331	397					1.84356	397
1.84347	398					1.84372	398
1.84364	399					1.84389	399
1.8438	400					1.84405	400
1.84397	401					1.84422	401
1.84414	402					1.84439	402
1.8443	403					1.84455	403
1.84447	404					1.84472	404
1.84464	405					1.84489	405
1.8448	406					1.84505	406
1.84497	407					1.84522	407
1.84514	408					1.84539	408
1.8453	409					1.84555	409
1.84547	410					1.84572	410
1.84564	411					1.84588	411
1.8458	412					1.84605	412
1.84597	413					1.84622	413
1.84613	414					1.84638	414
1.8463	415					1.84655	415
1.84647	416					1.84672	416
1.84663	417					1.84688	417
1.8468	418					1.84705	418
1.84697	419					1.84722	419
1.84713	420					1.84738	420
1.8473	421					1.84755	421
1.84747	422					1.84772	422
1.84763	423					1.84788	423
1.8478	424					1.84805	424
1.84796	425					1.84821	425
1.84813	426					1.84838	426
1.8483	427					1.84855	427
1.84846	428					1.84871	428
1.84863	429					1.84888	429
1.8488	430					1.84905	430
1.84896	431					1.84921	431
1.84913	432					1.84938	432
1.8493	433					1.84955	433
1.84946	434					1.84971	434
1.84963	435					1.84988	435
1.8498	436					1.85004	436
1.84996	437					1.85021	437
1.85013	438					1.85038	438
1.85029	439					1.85054	439
1.85046	440					1.85071	440
1.85063	441					1.85088	441
1.85079	442					1.85104	442
1.85096	443					1.85121	443
1.85113	444					1.85138	444
1.85129	445					1.85154	445
1.85146	446					1.85171	446
1.85163	447					1.85188	447
1.85179	448					1.85204	448
1.85196	449					1.85221	449
1.85212	450					1.85237	450
1.85229	451					1.85254	451
1.85246	452					1.85271	452
1.85262	453					1.85287	453
1.85279	454					1.85304	454
1.85296	455					1.85321	455
1.85312	456					1.85337	456
1.85329	457					1.85354	457
1.85346	458					1.85371	458
1.85362	459					1.85387	459
1.85379	460					1.85404	460
1.85396	461					1.8542	461
1.85412	462					1.85437	462
1.85429	463					1.85454	463
1.85445	464					1.8547	464
1.85462	465					1.85487	465
1.85479	466					1.85504	466
1.85495	467					1.8552	467
1.85512	468					1.85537	468
1.85529	469					1.85554	469
1.85545	470					1.8557	470
1.85562	471					1.85587	471
1.85579	472					1.85604	472
1.85595	473					1.8562	473
1.85612	474					1.85637	474
1.85628	475					1.85653	475
1.85645	476					1.8567	476
1.85662	477					1.85687	477
1.85678	478					1.85703	478
1.85695	479					1.8572	479
1.85712	480					1.85737	480
1.85728	481					1.85753	481
1.85745	482					1.8577	482
1.85762	483					1.85787	483
1.85778	484					1.85803	484
1.85795	485					1.8582	485
1.85812	486					1.85836	486
1.85828	487					1.85853	487
1.85845	488					1.8587	488
1.85861	489					1.85886	489
1.85878	490					1.85903	490
1.85895	491					1.8592	491
1.85911	492					1.85936	492
1.85928	493					1.85953	493
1.85945	494					1.8597	494
1.85961	495					1.85986	495
1.85978	496					1.86003	496
1.85995	497					1.8602	497
1.86011	498					1.86036	498
1.86028	499					1.86053	499
1.86044	500					1.86069	500
1.86061	501					1.86086	501
1.86078	502					1.86103	502
1.86094	503					1.86119	503
1.86111	504					1.86136	504
1.86128	505					1.86153	505
1.86144	506					1.86169	506
1.86161	507					1.86186	507
1.86178	508					1.86203	508
1.86194	509					1.86219	509
1.86211	510					1.86236	510
1.86228	511					1.86252	511
1.86244	512					1.86261	512
2.02235	513					2.02252	513
2.02244	514					2.02268	514
2.0226	515					2.02285	515
2.02277	516					2.02302	516
2.02293	517					2.02318	517
2.0231	518					2.02335	518
2.02327	519					2.02352	519
2.02343	520					2.02368	520
2.0236	521					2.02385	521
2.02377	522					2.02402	522
2.02393	523					2.02418	523
2.0241	524					2.02435	524
2.02427	525					2.02452	525
2.02443	526					2.02468	526
2.0246	527					2.02485	527
2.02476	528					2.02501	528
2.02493	529					2.02518	529
2.0251	530					2.02535	530
2.02526	531					2.02551	531
2.02543	532					2.02568	532
2.0256	533					2.02585	533
2.02576	534					2.02601	534
2.02593	535					2.02618	535
2.0261	536					2.02635	536
2.02626	537					2.02651	537
2.02643	538					2.02668	538
2.0266	539					2.02684	539
2.02676	540					2.02701	540
2.02693	541					2.02718	541
2.02709	542					2.02734	542
2.02726	543					2.02751	543
2.02743	544					2.02768	544
2.02759	545					2.02784	545
2.02776	546					2.02801	546
2.02793	547					2.02818	547
2.02809	548					2.02834	548
2.02826	549					2.02851	549
2.02843	550					2.02868	550
2.02859	551					2.02884	551
2.02876	552					2.02901	552
2.02892	553					2.02917	553
2.02909	554					2.02934	554
2.02926	555					2.02951	555
2.02942	556					2.02967	556
2.02959	557					2.02984	557
2.02976	558					2.03001	558
2.02992	559					2.03017	559
2.03009	560					2.03034	560
2.03026	561					2.03051	561
2.03042	562					2.03067	562
2.03059	563					2.03084	563
2.03076	564					2.031	564
2.03092	565					2.03117	565
2.03109	566					2.03134	566
2.03125	567					2.0315	567
2.03142	568					2.03167	568
2.03159	569					2.03184	569
2.03175	570					2.032	570
2.03192	571					2.03217	571
2.03209	572					2.03234	572
2.03225	573					2.0325	573
2.03242	574					2.03267	574
2.03259	575					2.03284	575
2.03275	576					2.033	576
2.03292	577					2.03317	577
2.03308	578					2.03333	578
2.03325	579					2.0335	579
2.03342	580					2.03367	580
2.03358	581					2.03383	581
2.03375	582					2.034	582
2.03392	583					2.03417	583
2.03408	584					2.03433	584
2.03425	585					2.0345	585
2.03442	586					2.03467	586
2.03458	587					2.03483	587
2.03475	588					2.035	588
2.03492	589					2.03516	589
2.03508	590					2.03533	590
2.03525	591					2.0355	591
2.03541	592					2.03566	592
2.03558	593					2.03583	593
2.03575	594					2.036	594
2.03591	595					2.03616	595
2.03608	596					2.03633	596
2.03625	597					2.0365	597
2.03641	598					2.03666	598
2.03658	599					2.03683	599
2.03675	600					2.037	600
2.03691	601					2.03716	601
2.03708	602					2.03733	602
2.03724	603					2.03749	603
2.03741	604					2.03766	604
2.03758	605					2.03783	605
2.03774	606					2.03799	606
2.03791	607					2.03816	607
2.03808	608					2.03833	608
2.03824	609					2.03849	609
2.03841	610					2.03866	610
2.03858	611					2.03883	611
2.03874	612					2.03899	612
2.03891	613					2.03916	613
2.03908	614					2.03932	614
2.03924	615					2.03949	615
2.03941	616					2.03966	616
2.03957	617					2.03982	617
2.03974	618					2.03999	618
2.03991	619					2.04016	619
2.04007	620					2.04032	620
2.04024	621					2.04049	621
2.04041	622					2.04066	622
2.04057	623					2.04082	623
2.04074	624					2.04099	624
2.04091	625					2.04116	625
2.04107	626					2.04132	626
2.04124	627					2.04149	627
2.0414	628					2.04165	628
2.04157	629					2.04182	629
2.04174	630					2.04199	630
2.0419	631					2.04215	631
2.04207	632					2.04232	632
2.04224	633					2.04249	633
2.0424	634					2.04265	634
2.04257	635					2.04282	635
2.04274	636					2.04299	636
2.0429	637					2.04315	637
2.04307	638					2.04332	638
2.04324	639					2.04348	639
2.0434	640					2.04365	640
2.04357	641					2.04382	641
2.04373	642					2.04398	642
2.0439	643					2.04415	643
2.04407	644					2.04432	644
2.04423	645					2.04448	645
2.0444	646					2.04465	646
2.04457	647					2.04482	647
2.04473	648					2.04498	648
2.0449	649					2.04515	649
2.04507	650					2.04532	650
2.04523	651					2.04548	651
2.0454	652					2.04565	652
2.04556	653					2.04581	653
2.04573	654					2.04598	654
2.0459	655					2.04615	655
2.04606	656					2.04631	656
2.04623	657					2.04648	657
2.0464	658					2.04665	658
2.04656	659					2.04681	659
2.04673	660					2.04698	660
2.0469	661					2.04715	661
2.04706	662					2.04731	662
2.04723	663					2.04748	663
2.0474	664					2.04764	664
2.04756	665					2.04781	665
2.04773	666					2.04798	666
2.04789	667					2.04814	667
2.04806	668					2.04831	668
2.04823	669					2.04848	669
2.04839	670					2.04864	670
2.04856	671					2.04881	671
2.04873	672					2.04898	672
2.04889	673					2.04914	673
2.04906	674					2.04931	674
2.04923	675					2.04948	675
2.04939	676					2.04964	676
2.04956	677					2.04981	677
2.04972	678					2.04997	678
2.04989	679					2.05014	679
2.05006	680					2.05031	680
2.05022	681					2.05047	681
2.05039	682					2.05064	682
2.05056	683					2.05081	683
2.05072	684					2.05097	684
2.05089	685					2.05114	685
2.05106	686					2.05131	686
2.05122	687					2.05147	687
2.05139	688					2.05164	688
2.05156	689					2.0518	689
2.05172	690					2.05197	690
2.05189	691					2.05214	691
2.05205	692					2.0523	692
2.05222	693					2.05247	693
2.05239	694					2.05264	694
2.05255	695					2.0528	695
2.05272	696					2.05297	696
2.05289	697					2.05314	697
2.05305	698					2.0533	698
2.05322	699					2.05347	699
2.05339	700					2.05364	700
2.05355	701					2.0538	701
2.05372	702					2.05397	702
2.05388	703					2.05413	703
2.05405	704					2.0543	704
2.05422	705					2.05447	705
2.05438	706					2.05463	706
2.05455	707					2.0548	707
2.05472	708					2.05497	708
2.05488	709					2.05513	709
2.05505	710					2.0553	710
2.05522	711					2.05547	711
2.05538	712					2.05563	712
2.05555	713					2.0558	713
2.05572	714					2.05596	714
2.05588	715					2.05613	715
2.05605	716					2.0563	716
2.05621	717					2.05646	717
2.05638	718					2.05663	718
2.05655	719					2.0568	719
2.05671	720					2.05696	720
2.05688	721					2.05713	721
2.05705	722					2.0573	722
2.05721	723					2.05746	723
2.05738	724					2.05763	724
2.05755	725					2.0578	725
2.05771	726					2.05796	726
2.05788	727					2.05813	727
2.05804	728					2.05829	728
2.05821	729					2.05846	729
2.05838	730					2.05863	730
2.05854	731					2.05879	731
2.05871	732					2.05896	732
2.05888	733					2.05913	733
2.05904	734					2.05929	734
2.05921	735					2.05946	735
2.05938	736					2.05963	736
2.05954	737					2.05979	737
2.05971	738					2.05996	738
2.05988	739					2.06012	739
2.06004	740					2.06029	740
2.06021	741					2.06046	741
2.06037	742					2.06062	742
2.06054	743					2.06079	743
2.06071	744					2.06096	744
2.06087	745					2.06112	745
2.06104	746					2.06129	746
2.06121	747					2.06146	747
2.06137	748					2.06162	748
2.06154	749					2.06179	749
2.06171	750					2.06196	750
2.06187	751					2.06212	751
2.06204	752					2.06229	752
2.0622	753					2.06245	753
2.06237	754					2.06262	754
2.06254	755					2.06279	755
2.0627	756					2.06295	756
2.06287	757					2.06312	757
2.06304	758					2.06329	758
2.0632	759					2.06345	759
2.06337	760					2.06362	760
2.06354	761					2.06379	761
2.0637	762					2.06395	762
2.06387	763					2.06412	763
2.06404	764					2.06428	764
2.0642	765					2.06445	765
2.06437	766					2.06462	766
2.06453	767					2.06478	767
2.0647	768					2.06495	768
2.06487	769					2.06512	769
2.06503	770					2.06528	770
2.0652	771					2.06545	771
2.06537	772					2.06562	772
2.06553	773					2.06578	773
2.0657	774					2.06595	774
2.06587	775					2.06612	775
2.06603	776					2.06628	776
2.0662	777					2.06645	777
2.06636	778					2.06661	778
2.06653	779					2.06678	779
2.0667	780					2.06695	780
2.06686	781					2.06711	781
2.06703	782					2.06728	782
2.0672	783					2.06745	783
2.06736	784					2.06761	784
2.06753	785					2.06778	785
2.0677	786					2.06795	786
2.06786	787					2.06811	787
2.06803	788					2.06828	788
2.0682	789					2.06844	789
2.06836	790					2.06861	790
2.06853	791					2.06878	791
2.06869	792					2.06894	792
2.06886	793					2.06911	793
2.06903	794					2.06928	794
2.06919	795					2.06944	795
2.06936	796					2.06961	796
2.06953	797					2.06978	797
2.06969	798					2.06994	798
2.06986	799					2.07011	799
2.07003	800					2.07028	800
2.07019	801					2.07044	801
2.07036	802					2.07061	802
2.07052	803					2.07077	803
2.07069	804					2.07094	804
2.07086	805					2.07111	805
2.07102	806					2.07127	806
2.07119	807					2.07144	807
2.07136	808					2.07161	808
2.07152	809					2.07177	809
2.07169	810					2.07194	810
2.07186	811					2.07211	811
2.07202	812					2.07227	812
2.07219	813					2.07244	813
2.07236	814					2.0726	814
2.07252	815					2.07277	815
2.07269	816					2.07294	816
2.07285	817					2.0731	817
2.07302	818					2.07327	818
2.07319	819					2.07344	819
2.07335	820					2.0736	820
2.07352	821					2.07377	821
2.07369	822					2.07394	822
2.07385	823					2.0741	823
2.07402	824					2.07427	824
2.07419	825					2.07444	825
2.07435	826					2.0746	826
2.07452	827					2.07477	827
2.07468	828					2.07493	828
2.07485	829					2.0751	829
2.07502	830					2.07527	830
2.07518	831					2.07543	831
2.07535	832					2.0756	832
2.07552	833					2.07577	833
2.07568	834					2.07593	834
2.07585	835					2.0761	835
2.07602	836					2.07627	836
2.07618	837					2.07643	837
2.07635	838					2.0766	838
2.07652	839					2.07676	839
2.07668	840					2.07693	840
2.07685	841					2.0771	841
2.07701	842					2.07726	842
2.07718	843					2.07743	843
2.07735	844					2.0776	844
2.07751	845					2.07776	845
2.07768	846					2.07793	846
2.07785	847					2.0781	847
2.07801	848					2.07826	848
2.07818	849					2.07843	849
2.07835	850					2.0786	850
2.07851	851					2.07876	851
2.07868	852					2.07893	852
2.07884	853					2.07909	853
2.07901	854					2.07926	854
2.07918	855					2.07943	855
2.07934	856					2.07959	856
2.07951	857					2.07976	857
2.07968	858					2.07993	858
2.07984	859					2.08009	859
2.08001	860					2.08026	860
2.08018	861					2.08043	861
2.08034	862					2.08059	862
2.08051	863					2.08076	863
2.08068	864					2.08092	864
2.08084	865					2.08109	865
2.08101	866					2.08126	866
2.08117	867					2.08142	867
2.08134	868					2.08159	868
2.08151	869					2.08176	869
2.08167	870					2.08192	870
2.08184	871					2.08209	871
2.08201	872					2.08226	872
2.08217	873					2.08242	873
2.08234	874					2.08259	874
2.08251	875					2.08276	875
2.08267	876					2.08292	876
2.08284	877					2.08309	877
2.083	878					2.08325	878
2.08317	879					2.08342	879
2.08334	880					2.08359	880
2.0835	881					2.08375	881
2.08367	882					2.08392	882
2.08384	883					2.08409	883
2.084	884					2.08425	884
2.08417	885					2.08442	885
2.08434	886					2.08459	886
2.0845	887					2.08475	887
2.08467	888					2.08492	888
2.08484	889					2.08508	889
2.085	890					2.08525	890
2.08517	891					2.08542	891
2.08533	892					2.08558	892
2.0855	893					2.08575	893
2.08567	894					2.08592	894
2.08583	895					2.08608	895
2.086	896					2.08625	896
2.08617	897					2.08642	897
2.08633	898					2.08658	898
2.0865	899					2.08675	899
2.08667	900					2.08692	900
2.08683	901					2.08708	901
2.087	902					2.08725	902
2.08716	903					2.08741	903
2.08733	904					2.08758	904
2.0875	905					2.08775	905
2.08766	906					2.08791	906
2.08783	907					2.08808	907
2.088	908					2.08825	908
2.08816	909					2.08841	909
2.08833	910					2.08858	910
2.0885	911					2.08875	911
2.08866	912					2.08891	912
2.08883	913					2.08908	913
2.089	914					2.08924	914
2.08916	915					2.08941	915
2.08933	916					2.08958	916
2.08949	917					2.08974	917
2.08966	918					2.08991	918
2.08983	919					2.09008	919
2.08999	920					2.09024	920
2.09016	921					2.09041	921
2.09033	922					2.09058	922
2.09049	923					2.09074	923
2.09066	924					2.09091	924
2.09083	925					2.09108	925
2.09099	926					2.09124	926
2.09116	927					2.09141	927
2.09132	928					2.09157	928
2.09149	929					2.09174	929
2.09166	930					2.09191	930
2.09182	931					2.09207	931
2.09199	932					2.09224	932
2.09216	933					2.09241	933
2.09232	934					2.09257	934
2.09249	935					2.09274	935
2.09266	936					2.09291	936
2.09282	937					2.09307	937
2.09299	938					2.09324	938
2.09316	939					2.0934	939
2.09332	940					2.09357	940
2.09349	941					2.09374	941
2.09365	942					2.0939	942
2.09382	943					2.09407	943
2.09399	944					2.09424	944
2.09415	945					2.0944	945
2.09432	946					2.09457	946
2.09449	947					2.09474	947
2.09465	948					2.0949	948
2.09482	949					2.09507	949
2.09499	950					2.09524	950
2.09515	951					2.0954	951
2.09532	952					2.09557	952
2.09548	953					2.09573	953
2.09565	954					2.0959	954
2.09582	955					2.09607	955
2.09598	956					2.09623	956
2.09615	957					2.0964	957
2.09632	958					2.09657	958
2.09648	959					2.09673	959
2.09665	960					2.0969	960
2.09682	961					2.09707	961
2.09698	962					2.09723	962
2.09715	963					2.0974	963
2.09732	964					2.09756	964
2.09748	965					2.09773	965
2.09765	966					2.0979	966
2.09781	967					2.09806	967
2.09798	968					2.09823	968
2.09815	969					2.0984	969
2.09831	970					2.09856	970
2.09848	971					2.09873	971
2.09865	972					2.0989	972
2.09881	973					2.09906	973
2.09898	974					2.09923	974
2.09915	975					2.0994	975
2.09931	976					2.09956	976
2.09948	977					2.09973	977
2.09964	978					2.09989	978
2.09981	979					2.10006	979
2.09998	980					2.10023	980
2.10014	981					2.10039	981
2.10031	982					2.10056	982
2.10048	983					2.10073	983
2.10064	984					2.10089	984
2.10081	985					2.10106	985
2.10098	986					2.10123	986
2.10114	987					2.10139	987
2.10131	988					2.10156	988
2.10148	989					2.10172	989
2.10164	990					2.10189	990
2.10181	991					2.10206	991
2.10197	992					2.10222	992
2.10214	993					2.10239	993
2.10231	994					2.10256	994
2.10247	995					2.10272	995
2.10264	996					2.10289	996
2.10281	997					2.10306	997
2.10297	998					2.10322	998
2.10314	999					2.10339	999
2.10331	1000					2.10356	1000
2.10347	1001					2.10372	1001
2.10364	1002					2.10389	1002
2.1038	1003					2.10405	1003
2.10397	1004					2.10422	1004
2.10414	1005					2.10439	1005
2.1043	1006					2.10455	1006
2.10447	1007					2.10472	1007
2.10464	1008					2.10489	1008
2.1048	1009					2.10505	1009
2.10497	1010					2.10522	1010
2.10514	1011					2.10539	1011
2.1053	1012					2.10555	1012
2.10547	1013					2.10572	1013
2.10564	1014					2.10588	1014
2.1058	1015					2.10605	1015
2.10597	1016					2.10622	1016
2.10613	1017					2.10638	1017
2.1063	1018					2.10655	1018
2.10647	1019					2.10672	1019
2.10663	1020					2.10688	1020
2.1068	1021					2.10705	1021
2.10697	1022					2.10722	1022
2.10713	1023					2.10738	1023
2.1073	1024					2.10747	1024
2.22461	1025					2.22478	1025
2.22469	1026					2.22494	1026
2.22486	1027					2.22511	1027
2.22503	1028					2.22528	1028
2.22519	1029					2.22544	1029
2.22536	1030					2.22561	1030
2.22553	1031					2.22578	1031
2.22569	1032					2.22594	1032
2.22586	1033					2.22611	1033
2.22603	1034					2.22628	1034
2.22619	1035					2.22644	1035
2.22636	1036					2.22661	1036
2.22652	1037					2.22677	1037
2.22669	1038					2.22694	1038
2.22686	1039					2.22711	1039
2.22702	1040					2.22727	1040
2.22719	1041					2.22744	1041
2.22736	1042					2.22761	1042
2.22752	1043					2.22777	1043
2.22769	1044					2.22794	1044
2.22786	1045					2.22811	1045
2.22802	1046					2.22827	1046
2.22819	1047					2.22844	1047
2.22836	1047					2.2286	1047
2.22852	1047					2.22877	1047
2.22869	1047					2.22894	1047
2.22885	1047					2.2291	1047
2.22902	1047.01					2.22927	1047.01
2.22919	1047.01					2.22944	1047.01
2.22935	1047.01					2.2296	1047.01
2.22952	1047.01					2.22977	1047.01
2.22969	1047.01					2.22994	1047.01
2.22985	1047.01					2.2301	1047.01
2.23002	1047.01					2.23027	1047.01
2.23019	1047.01					2.23044	1047.01
2.23035	1047.01					2.2306	1047.01
2.23052	1047.01					2.23077	1047.01
2.23068	1047.01					2.23093	1047.01
2.23085	1047.02					2.2311	1047.02
2.23102	1047.02					2.23127	1047.02
2.23118	1047.02					2.23143	1047.02
2.23135	1047.02					2.2316	1047.02
2.23152	1047.02					2.23177	1047.02
2.23168	1047.02					2.23193	1047.02
2.23185	1047.02					2.2321	1047.02
2.23202	1047.02					2.23227	1047.02
2.23218	1047.02					2.23243	1047.02
2.23235	1047.02					2.2326	1047.02
2.23252	1047.03					2.23276	1047.03
2.23268	1047.03					2.23293	1047.03
2.23285	1047.03					2.2331	1047.03
2.23301	1047.03					2.23326	1047.03
2.23318	1047.03					2.23343	1047.03
2.23335	1047.03					2.2336	1047.03
2.23351	1047.03					2.23376	1047.03
2.23368	1047.03					2.23393	1047.03
2.23385	1047.03					2.2341	1047.03
2.23401	1047.03					2.23426	1047.03
2.23418	1047.03					2.23443	1047.03
2.23435	1047.04					2.2346	1047.04
2.23451	1047.04					2.23476	1047.04
2.23468	1047.04					2.23493	1047.04
2.23484	1047.04					2.23509	1047.04
2.23501	1047.04					2.23526	1047.04
2.23518	1047.04					2.23543	1047.04
2.23534	1047.04					2.23559	1047.04
2.23551	1047.04					2.23576	1047.04
2.23568	1047.04					2.23593	1047.04
2.23584	1047.04					2.23609	1047.04
2.23601	1047.05					2.23626	1047.05
2.23618	1047.05					2.23643	1047.05
2.23634	1047.05					2.23659	1047.05
2.23651	1047.05					2.23676	1047.05
2.23668	1047.05					2.23692	1047.05
2.23684	1047.05					2.23709	1047.05
2.23701	1047.05					2.23726	1047.05
2.23717	1047.05					2.23742	1047.05
2.23734	1047.05					2.23759	1047.05
2.23751	1047.05					2.23776	1047.05
2.23767	1047.05					2.23792	1047.05
2.23784	1047.06					2.23809	1047.06
2.23801	1047.06					2.23826	1047.06
2.23817	1047.06					2.23842	1047.06
2.23834	1047.06					2.23859	1047.06
2.23851	1047.06					2.23876	1047.06
2.23867	1047.06					2.23892	1047.06
2.23884	1047.06					2.23909	1047.06
2.239	1047.06					2.23925	1047.06
2.23917	1047.06					2.23942	1047.06
2.23934	1047.06					2.23959	1047.06
2.2395	1047.07					2.23975	1047.07
2.23967	1047.07					2.23992	1047.07
2.23984	1047.07					2.24009	1047.07
2.24	1047.07					2.24025	1047.07
2.24017	1047.07					2.24042	1047.07
2.24034	1047.07					2.24059	1047.07
2.2405	1047.07					2.24075	1047.07
2.24067	1047.07					2.24092	1047.07
2.24084	1047.07					2.24108	1047.07
2.241	1047.07					2.24125	1047.07
2.24117	1047.07					2.24142	1047.07
2.24133	1047.08					2.24158	1047.08
2.2415	1047.08					2.24175	1047.08
2.24167	1047.08					2.24192	1047.08
2.24183	1047.08					2.24208	1047.08
2.242	1047.08					2.24225	1047.08
2.24217	1047.08					2.24242	1047.08
2.24233	1047.08					2.24258	1047.08
2.2425	1047.08					2.24275	1047.08
2.24267	1047.08					2.24292	1047.08
2.24283	1047.08					2.24308	1047.08
2.243	1047.09					2.24325	1047.09
2.24316	1047.09					2.24341	1047.09
2.24333	1047.09					2.24358	1047.09
2.2435	1047.09					2.24375	1047.09
2.24366	1047.09					2.24391	1047.09
2.24383	1047.09					2.24408	1047.09
2.244	1047.09					2.24425	1047.09
2.24416	1047.09					2.24441	1047.09
2.24433	1047.09					2.24458	1047.09
2.2445	1047.09					2.24475	1047.09
2.24466	1047.1					2.24491	1047.1
2.24483	1047.1					2.24508	1047.1
2.245	1047.1					2.24524	1047.1
2.24516	1047.1					2.24541	1047.1
2.24533	1047.1					2.24558	1047.1
2.24549	1047.1					2.24574	1047.1
2.24566	1047.1					2.24591	1047.1
2.24583	1047.1					2.24608	1047.1
2.24599	1047.1					2.24624	1047.1
2.24616	1047.1					2.24641	1047.1
2.24633	1047.1					2.24658	1047.1
2.24649	1047.11					2.24674	1047.11
2.24666	1047.11					2.24691	1047.11
2.24683	1047.11					2.24708	1047.11
2.24699	1047.11					2.24724	1047.11
2.24716	1047.11					2.24741	1047.11
2.24732	1047.11					2.24757	1047.11
2.24749	1047.11					2.24774	1047.11
2.24766	1047.11					2.24791	1047.11
2.24782	1047.11					2.24807	1047.11
2.24799	1047.11					2.24824	1047.11
2.24816	1047.12					2.24841	1047.12
2.24832	1047.12					2.24857	1047.12
2.24849	1047.12					2.24874	1047.12
2.24866	1047.12					2.24891	1047.12
2.24882	1047.12					2.24907	1047.12
2.24899	1047.12					2.24924	1047.12
2.24916	1047.12					2.2494	1047.12
2.24932	1047.12					2.24957	1047.12
2.24949	1047.12					2.24974	1047.12
2.24965	1047.12					2.2499	1047.12
2.24982	1047.12					2.25007	1047.12
2.24999	1047.12					2.25024	1047.12
2.25015	1047.13					2.2504	1047.13
2.25032	1047.13					2.25057	1047.13
2.25049	1047.13					2.25074	1047.13
2.25065	1047.13					2.2509	1047.13
2.25082	1047.13					2.25107	1047.13
2.25099	1047.13					2.25124	1047.13
2.25115	1047.13					2.2514	1047.13
2.25132	1047.13					2.25157	1047.13
2.25148	1047.13					2.25173	1047.13
2.25165	1047.13					2.2519	1047.13
2.25182	1047.14					2.25207	1047.14
2.25198	1047.14					2.25223	1047.14
2.25215	1047.14					2.2524	1047.14
2.25232	1047.14					2.25257	1047.14
2.25248	1047.14					2.25273	1047.14
2.25265	1047.14					2.2529	1047.14
2.25282	1047.14					2.25307	1047.14
2.25298	1047.14					2.25323	1047.14
2.25315	1047.14					2.2534	1047.14
2.25332	1047.14					2.25356	1047.14
2.25348	1047.14					2.25373	1047.14
2.25365	1047.15					2.2539	1047.15
2.25381	1047.15					2.25406	1047.15
2.25398	1047.15					2.25423	1047.15
2.25415	1047.15					2.2544	1047.15
2.25431	1047.15					2.25456	1047.15
2.25448	1047.15					2.25473	1047.15
2.25465	1047.15					2.2549	1047.15
2.25481	1047.15					2.25506	1047.15
2.25498	1047.15					2.25523	1047.15
2.25515	1047.15					2.2554	1047.15
2.25531	1047.16					2.25556	1047.16
2.25548	1047.16					2.25573	1047.16
2.25564	1047.16					2.25589	1047.16
2.25581	1047.16					2.25606	1047.16
2.25598	1047.16					2.25623	1047.16
2.25614	1047.16					2.25639	1047.16
2.25631	1047.16					2.25656	1047.16
2.25648	1047.16					2.25673	1047.16
2.25664	1047.16					2.25689	1047.16
2.25681	1047.16					2.25706	1047.16
2.25698	1047.16					2.25723	1047.16
2.25714	1047.17					2.25739	1047.17
2.25731	1047.17					2.25756	1047.17
2.25748	1047.17					2.25772	1047.17
2.25764	1047.17					2.25789	1047.17
2.25781	1047.17					2.25806	1047.17
2.25797	1047.17					2.25822	1047.17
2.25814	1047.17					2.25839	1047.17
2.25831	1047.17					2.25856	1047.17
2.25847	1047.17					2.25872	1047.17
2.25864	1047.17					2.25889	1047.17
2.25881	1047.18					2.25906	1047.18
2.25897	1047.18					2.25922	1047.18
2.25914	1047.18					2.25939	1047.18
2.25931	1047.18					2.25956	1047.18
2.25947	1047.18					2.25972	1047.18
2.25964	1047.18					2.25989	1047.18
2.2598	1047.18					2.26005	1047.18
2.25997	1047.18					2.26022	1047.18
2.26014	1047.18					2.26039	1047.18
2.2603	1047.18					2.26055	1047.18
2.26047	1047.18					2.26072	1047.18
2.26064	1047.19					2.26089	1047.19
2.2608	1047.19					2.26105	1047.19
2.26097	1047.19					2.26122	1047.19
2.26114	1047.19					2.26139	1047.19
2.2613	1047.19					2.26155	1047.19
2.26147	1047.19					2.26172	1047.19
2.26164	1047.19					2.26188	1047.19
2.2618	1047.19					2.26205	1047.19
2.26197	1047.19					2.26222	1047.19
2.26213	1047.19					2.26238	1047.19
2.2623	1047.2					2.26255	1047.2
2.26247	1047.2					2.26272	1047.2
2.26263	1047.2					2.26288	1047.2
2.2628	1047.2					2.26305	1047.2
2.26297	1047.2					2.26322	1047.2
2.26313	1047.2					2.26338	1047.2
2.2633	1047.2					2.26355	1047.2
2.26347	1047.2					2.26372	1047.2
2.26363	1047.2					2.26388	1047.2
2.2638	1047.2					2.26405	1047.2
2.26396	1047.2					2.26421	1047.2
2.26413	1047.21					2.26438	1047.21
2.2643	1047.21					2.26455	1047.21
2.26446	1047.21					2.26471	1047.21
2.26463	1047.21					2.26488	1047.21
2.2648	1047.21					2.26505	1047.21
2.26496	1047.21					2.26521	1047.21
2.26513	1047.21					2.26538	1047.21
2.2653	1047.21					2.26555	1047.21
2.26546	1047.21					2.26571	1047.21
2.26563	1047.21					2.26588	1047.21
2.2658	1047.22					2.26604	1047.22
2.26596	1047.22					2.26621	1047.22
2.26613	1047.22					2.26638	1047.22
2.26629	1047.22					2.26654	1047.22
2.26646	1047.22					2.26671	1047.22
2.26663	1047.22					2.26688	1047.22
2.26679	1047.22					2.26704	1047.22
2.26696	1047.22					2.26721	1047.22
2.26713	1047.22					2.26738	1047.22
2.26729	1047.22					2.26754	1047.22
2.26746	1047.22					2.26771	1047.22
2.26763	1047.23					2.26788	1047.23
2.26779	1047.23					2.26804	1047.23
2.26796	1047.23					2.26821	1047.23
2.26812	1047.23					2.26837	1047.23
2.26829	1047.23					2.26854	1047.23
2.26846	1047.23					2.26871	1047.23
2.26862	1047.23					2.26887	1047.23
2.26879	1047.23					2.26904	1047.23
2.26896	1047.23					2.26921	1047.23
2.26912	1047.23					2.26937	1047.23
2.26929	1047.24					2.26954	1047.24
2.26946	1047.24					2.26971	1047.24
2.26962	1047.24					2.26987	1047.24
2.26979	1047.24					2.27004	1047.24
2.26996	1047.24					2.2702	1047.24
2.27012	1047.24					2.27037	1047.24
2.27029	1047.24					2.27054	1047.24
2.27045	1047.24					2.2707	1047.24
2.27062	1047.24					2.27087	1047.24
2.27079	1047.24					2.27104	1047.24
2.27095	1047.24					2.2712	1047.24
2.27112	1047.25					2.27137	1047.25
2.27129	1047.25					2.27154	1047.25
2.27145	1047.25					2.2717	1047.25
2.27162	1047.25					2.27187	1047.25
2.27179	1047.25					2.27204	1047.25
2.27195	1047.25					2.2722	1047.25
2.27212	1047.25					2.27237	1047.25
2.27228	1047.25					2.27253	1047.25
2.27245	1047.25					2.2727	1047.25
2.27262	1047.26					2.27287	1047.26
2.27278	1047.26					2.27303	1047.26
2.27295	1047.26					2.2732	1047.26
2.27312	1047.26					2.27337	1047.26
2.27328	1047.26					2.27353	1047.26
2.27345	1047.26					2.2737	1047.26
2.27362	1047.26					2.27387	1047.26
2.27378	1047.26					2.27403	1047.26
2.27395	1047.26					2.2742	1047.26
2.27412	1047.26					2.27436	1047.26
2.27428	1047.27					2.27453	1047.27
2.27445	1047.27					2.2747	1047.27
2.27461	1047.27					2.27486	1047.27
2.27478	1047.27					2.27503	1047.27
2.27495	1047.27					2.2752	1047.27
2.27511	1047.27					2.27536	1047.27
2.27528	1047.27					2.27553	1047.27
2.27545	1047.27					2.2757	1047.27
2.27561	1047.27					2.27586	1047.27
2.27578	1047.27					2.27603	1047.27
2.27595	1047.27					2.2762	1047.27
2.27611	1047.28					2.27636	1047.28
2.27628	1047.28					2.27653	1047.28
2.27644	1047.28					2.27669	1047.28
2.27661	1047.28					2.27686	1047.28
2.27678	1047.28					2.27703	1047.28
2.27694	1047.28					2.27719	1047.28
2.27711	1047.28					2.27736	1047.28
2.27728	1047.28					2.27753	1047.28
2.27744	1047.28					2.27769	1047.28
2.27761	1047.28					2.27786	1047.28
2.27778	1047.29					2.27803	1047.29
2.27794	1047.29					2.27819	1047.29
2.27811	1047.29					2.27836	1047.29
2.27828	1047.29					2.27852	1047.29
2.27844	1047.29					2.27869	1047.29
2.27861	1047.29					2.27886	1047.29
2.27877	1047.29					2.27902	1047.29
2.27894	1047.29					2.27919	1047.29
2.27911	1047.29					2.27936	1047.29
2.27927	1047.29					2.27952	1047.29
2.27944	1047.29					2.27969	1047.29
2.27961	1047.3					2.27986	1047.3
2.27977	1047.3					2.28002	1047.3
2.27994	1047.3					2.28019	1047.3
2.28011	1047.3					2.28036	1047.3
2.28027	1047.3					2.28052	1047.3
2.28044	1047.3					2.28069	1047.3
2.2806	1047.3					2.28085	1047.3
2.28077	1047.3					2.28102	1047.3
2.28094	1047.3					2.28119	1047.3
2.2811	1047.3					2.28135	1047.3
2.28127	1047.31					2.28152	1047.31
2.28144	1047.31					2.28169	1047.31
2.2816	1047.31					2.28185	1047.31
2.28177	1047.31					2.28202	1047.31
2.28194	1047.31					2.28219	1047.31
2.2821	1047.31					2.28235	1047.31
2.28227	1047.31					2.28252	1047.31
2.28244	1047.31					2.28268	1047.31
2.2826	1047.31					2.28285	1047.31
2.28277	1047.31					2.28302	1047.31
2.28293	1047.31					2.28318	1047.31
2.2831	1047.32					2.28335	1047.32
2.28327	1047.32					2.28352	1047.32
2.28343	1047.32					2.28368	1047.32
2.2836	1047.32					2.28385	1047.32
2.28377	1047.32					2.28402	1047.32
2.28393	1047.32					2.28418	1047.32
2.2841	1047.32					2.28435	1047.32
2.28427	1047.32					2.28452	1047.32
2.28443	1047.32					2.28468	1047.32
2.2846	1047.32					2.28485	1047.32
2.28476	1047.33					2.28501	1047.33
2.28493	1047.33					2.28518	1047.33
2.2851	1047.33					2.28535	1047.33
2.28526	1047.33					2.28551	1047.33
2.28543	1047.33					2.28568	1047.33
2.2856	1047.33					2.28585	1047.33
2.28576	1047.33					2.28601	1047.33
2.28593	1047.33					2.28618	1047.33
2.2861	1047.33					2.28635	1047.33
2.28626	1047.33					2.28651	1047.33
2.28643	1047.33					2.28668	1047.33
2.2866	1047.34					2.28684	1047.34
2.28676	1047.34					2.28701	1047.34
2.28693	1047.34					2.28718	1047.34
2.28709	1047.34					2.28734	1047.34
2.28726	1047.34					2.28751	1047.34
2.28743	1047.34					2.28768	1047.34
2.28759	1047.34					2.28784	1047.34
2.28776	1047.34					2.28801	1047.34
2.28793	1047.34					2.28818	1047.34
2.28809	1047.34					2.28834	1047.34
2.28826	1047.35					2.28851	1047.35
2.28843	1047.35					2.28868	1047.35
2.28859	1047.35					2.28884	1047.35
2.28876	1047.35					2.28901	1047.35
2.28892	1047.35					2.28917	1047.35
2.28909	1047.35					2.28934	1047.35
2.28926	1047.35					2.28951	1047.35
2.28942	1047.35					2.28967	1047.35
2.28959	1047.35					2.28984	1047.35
2.28976	1047.35					2.29001	1047.35
2.28992	1047.35					2.29017	1047.35
2.29009	1047.36					2.29034	1047.36
2.29026	1047.36					2.29051	1047.36
2.29042	1047.36					2.29067	1047.36
2.29059	1047.36					2.29084	1047.36
2.29076	1047.36					2.291	1047.36
2.29092	1047.36					2.29117	1047.36
2.29109	1047.36					2.29134	1047.36
2.29125	1047.36					2.2915	1047.36
2.29142	1047.36					2.29167	1047.36
2.29159	1047.36					2.29184	1047.36
2.29175	1047.37					2.292	1047.37
2.29192	1047.37					2.29217	1047.37
2.29209	1047.37					2.29234	1047.37
2.29225	1047.37					2.2925	1047.37
2.29242	1047.37					2.29267	1047.37
2.29259	1047.37					2.29284	1047.37
2.29275	1047.37					2.293	1047.37
2.29292	1047.37					2.29317	1047.37
2.29308	1047.37					2.29333	1047.37
2.29325	1047.37					2.2935	1047.37
2.29342	1047.37					2.29367	1047.37
2.29358	1047.38					2.29383	1047.38
2.29375	1047.38					2.294	1047.38
2.29392	1047.38					2.29417	1047.38
2.29408	1047.38					2.29433	1047.38
2.29425	1047.38					2.2945	1047.38
2.29442	1047.38					2.29467	1047.38
2.29458	1047.38					2.29483	1047.38
2.29475	1047.38					2.295	1047.38
2.29492	1047.38					2.29516	1047.38
2.29508	1047.38					2.29533	1047.38
2.29525	1047.38					2.2955	1047.38
2.29541	1047.39					2.29566	1047.39
2.29558	1047.39					2.29583	1047.39
2.29575	1047.39					2.296	1047.39
2.29591	1047.39					2.29616	1047.39
2.29608	1047.39					2.29633	1047.39
2.29625	1047.39					2.2965	1047.39
2.29641	1047.39					2.29666	1047.39
2.29658	1047.39					2.29683	1047.39
2.29675	1047.39					2.297	1047.39
2.29691	1047.39					2.29716	1047.39
2.29708	1047.39					2.29733	1047.39
2.29724	1047.4					2.29749	1047.4
2.29741	1047.4					2.29766	1047.4
2.29758	1047.4					2.29783	1047.4
2.29774	1047.4					2.29799	1047.4
2.29791	1047.4					2.29816	1047.4
2.29808	1047.4					2.29833	1047.4
2.29824	1047.4					2.29849	1047.4
2.29841	1047.4					2.29866	1047.4
2.29858	1047.4					2.29883	1047.4
2.29874	1047.4					2.29899	1047.4
2.29891	1047.41					2.29916	1047.41
2.29908	1047.41					2.29932	1047.41
2.29924	1047.41					2.29949	1047.41
2.29941	1047.41					2.29966	1047.41
2.29957	1047.41					2.29982	1047.41
2.29974	1047.41					2.29999	1047.41
2.29991	1047.41					2.30016	1047.41
2.30007	1047.41					2.30032	1047.41
2.30024	1047.41					2.30049	1047.41
2.30041	1047.41					2.30066	1047.41
2.30057	1047.41					2.30082	1047.41
2.30074	1047.42					2.30099	1047.42
2.30091	1047.42					2.30116	1047.42
2.30107	1047.42					2.30132	1047.42
2.30124	1047.42					2.30149	1047.42
2.3014	1047.42					2.30165	1047.42
2.30157	1047.42					2.30182	1047.42
2.30174	1047.42					2.30199	1047.42
2.3019	1047.42					2.30215	1047.42
2.30207	1047.42					2.30232	1047.42
2.30224	1047.42					2.30249	1047.42
2.3024	1047.43					2.30265	1047.43
2.30257	1047.43					2.30282	1047.43
2.30274	1047.43					2.30299	1047.43
2.3029	1047.43					2.30315	1047.43
2.30307	1047.43					2.30332	1047.43
2.30324	1047.43					2.30348	1047.43
2.3034	1047.43					2.30365	1047.43
2.30357	1047.43					2.30382	1047.43
2.30373	1047.43					2.30398	1047.43
2.3039	1047.43					2.30415	1047.43
2.30407	1047.43					2.30432	1047.43
2.30423	1047.44					2.30448	1047.44
2.3044	1047.44					2.30465	1047.44
2.30457	1047.44					2.30482	1047.44
2.30473	1047.44					2.30498	1047.44
2.3049	1047.44					2.30515	1047.44
2.30507	1047.44					2.30532	1047.44
2.30523	1047.44					2.30548	1047.44
2.3054	1047.44					2.30565	1047.44
2.30556	1047.44					2.30581	1047.44
2.30573	1047.44					2.30598	1047.44
2.3059	1047.45					2.30615	1047.45
2.30606	1047.45					2.30631	1047.45
2.30623	1047.45					2.30648	1047.45
2.3064	1047.45					2.30665	1047.45
2.30656	1047.45					2.30681	1047.45
2.30673	1047.45					2.30698	1047.45
2.3069	1047.45					2.30715	1047.45
2.30706	1047.45					2.30731	1047.45
2.30723	1047.45					2.30748	1047.45
2.3074	1047.45					2.30764	1047.45
2.30756	1047.45					2.30781	1047.45
2.30773	1047.46					2.30798	1047.46
2.30789	1047.46					2.30814	1047.46
2.30806	1047.46					2.30831	1047.46
2.30823	1047.46					2.30848	1047.46
2.30839	1047.46					2.30864	1047.46
2.30856	1047.46					2.30881	1047.46
2.30873	1047.46					2.30898	1047.46
2.30889	1047.46					2.30914	1047.46
2.30906	1047.46					2.30931	1047.46
2.30923	1047.46					2.30948	1047.46
2.30939	1047.47					2.30964	1047.47
2.30956	1047.47					2.30981	1047.47
2.30972	1047.47					2.30997	1047.47
2.30989	1047.47					2.31014	1047.47
2.31006	1047.47					2.31031	1047.47
2.31022	1047.47					2.31047	1047.47
2.31039	1047.47					2.31064	1047.47
2.31056	1047.47					2.31081	1047.47
2.31072	1047.47					2.31097	1047.47
2.31089	1047.47					2.31114	1047.47
2.31106	1047.48					2.31131	1047.48
2.31122	1047.48					2.31147	1047.48
2.31139	1047.48					2.31164	1047.48
2.31156	1047.48					2.3118	1047.48
2.31172	1047.48					2.31197	1047.48
2.31189	1047.48					2.31214	1047.48
2.31205	1047.48					2.3123	1047.48
2.31222	1047.48					2.31247	1047.48
2.31239	1047.48					2.31264	1047.48
2.31255	1047.48					2.3128	1047.48
2.31272	1047.48					2.31297	1047.48
2.31289	1047.49					2.31314	1047.49
2.31305	1047.49					2.3133	1047.49
2.31322	1047.49					2.31347	1047.49
2.31339	1047.49					2.31364	1047.49
2.31355	1047.49					2.3138	1047.49
2.31372	1047.49					2.31397	1047.49
2.31388	1047.49					2.31413	1047.49
2.31405	1047.49					2.3143	1047.49
2.31422	1047.49					2.31447	1047.49
2.31438	1047.49					2.31463	1047.49
2.31455	1047.5					2.3148	1047.5
2.31472	1047.5					2.31497	1047.5
2.31488	1047.5					2.31513	1047.5
2.31505	1047.5					2.3153	1047.5
2.31522	1047.5					2.31547	1047.5
2.31538	1047.5					2.31563	1047.5
2.31555	1047.5					2.3158	1047.5
2.31572	1047.5					2.31596	1047.5
2.31588	1047.5					2.31613	1047.5
2.31605	1047.5					2.3163	1047.5
2.31621	1047.51					2.31646	1047.51
2.31638	1047.51					2.31663	1047.51
2.31655	1047.51					2.3168	1047.51
2.31671	1047.51					2.31696	1047.51
2.31688	1047.51					2.31713	1047.51
2.31705	1047.51					2.3173	1047.51
2.31721	1047.51					2.31746	1047.51
2.31738	1047.51					2.31763	1047.51
2.31755	1047.51					2.3178	1047.51
2.31771	1047.51					2.31796	1047.51
2.31788	1047.52					2.31813	1047.52
2.31804	1047.52					2.31829	1047.52
2.31821	1047.52					2.31846	1047.52
2.31838	1047.52					2.31863	1047.52
2.31854	1047.52					2.31879	1047.52
2.31871	1047.52					2.31896	1047.52
2.31888	1047.52					2.31913	1047.52
2.31904	1047.52					2.31929	1047.52
2.31921	1047.52					2.31946	1047.52
2.31938	1047.52					2.31963	1047.52
2.31954	1047.52					2.31979	1047.52
2.31971	1047.53					2.31996	1047.53
2.31988	1047.53					2.32012	1047.53
2.32004	1047.53					2.32029	1047.53
2.32021	1047.53					2.32046	1047.53
2.32037	1047.53					2.32062	1047.53
2.32054	1047.53					2.32079	1047.53
2.32071	1047.53					2.32096	1047.53
2.32087	1047.53					2.32112	1047.53
2.32104	1047.53					2.32129	1047.53
2.32121	1047.53					2.32146	1047.53
2.32137	1047.54					2.32162	1047.54
2.32154	1047.54					2.32179	1047.54
2.32171	1047.54					2.32196	1047.54
2.32187	1047.54					2.32212	1047.54
2.32204	1047.54					2.32229	1047.54
2.3222	1047.54					2.32245	1047.54
2.32237	1047.54					2.32262	1047.54
2.32254	1047.54					2.32279	1047.54
2.3227	1047.54					2.32295	1047.54
2.32287	1047.54					2.32312	1047.54
2.32304	1047.54					2.32329	1047.54
2.3232	1047.55					2.32345	1047.55
2.32337	1047.55					2.32362	1047.55
2.32354	1047.55					2.32379	1047.55
2.3237	1047.55					2.32395	1047.55
2.32387	1047.55					2.32412	1047.55
2.32404	1047.55					2.32428	1047.55
2.3242	1047.55					2.32445	1047.55
2.32437	1047.55					2.32462	1047.55
2.32453	1047.55					2.32478	1047.55
2.3247	1047.55					2.32495	1047.55
2.32487	1047.56					2.32512	1047.56
2.32503	1047.56					2.32528	1047.56
2.3252	1047.56					2.32545	1047.56
2.32537	1047.56					2.32562	1047.56
2.32553	1047.56					2.32578	1047.56
2.3257	1047.56					2.32595	1047.56
2.32587	1047.56					2.32612	1047.56
2.32603	1047.56					2.32628	1047.56
2.3262	1047.56					2.32645	1047.56
2.32636	1047.56					2.32661	1047.56
2.32653	1047.56					2.32678	1047.56
2.3267	1047.57					2.32695	1047.57
2.32686	1047.57					2.32711	1047.57
2.32703	1047.57					2.32728	1047.57
2.3272	1047.57					2.32745	1047.57
2.32736	1047.57					2.32761	1047.57
2.32753	1047.57					2.32778	1047.57
2.3277	1047.57					2.32795	1047.57
2.32786	1047.57					2.32811	1047.57
2.32803	1047.57					2.32828	1047.57
2.3282	1047.57					2.32844	1047.57
2.32836	1047.58					2.32861	1047.58
2.32853	1047.58					2.32878	1047.58
2.32869	1047.58					2.32894	1047.58
2.32886	1047.58					2.32911	1047.58
2.32903	1047.58					2.32928	1047.58
2.32919	1047.58					2.32944	1047.58
2.32936	1047.58					2.32961	1047.58
2.32953	1047.58					2.32978	1047.58
2.32969	1047.58					2.32994	1047.58
2.32986	1047.58					2.33011	1047.58
2.33003	1047.58					2.33028	1047.58
2.33019	1047.59					2.33044	1047.59
2.33036	1047.59					2.33061	1047.59
2.33052	1047.59					2.33077	1047.59
2.33069	1047.59					2.33094	1047.59
2.33086	1047.59					2.33111	1047.59
2.33102	1047.59					2.33127	1047.59
2.33119	1047.59					2.33144	1047.59
2.33136	1047.59					2.33161	1047.59
2.33152	1047.59					2.33177	1047.59
2.33169	1047.59					2.33194	1047.59
2.33186	1047.6					2.33211	1047.6
2.33202	1047.6					2.33227	1047.6
2.33219	1047.6					2.33244	1047.6
2.33236	1047.6					2.3326	1047.6
2.33252	1047.6					2.33277	1047.6
2.33269	1047.6					2.33294	1047.6
2.33285	1047.6					2.3331	1047.6
2.33302	1047.6					2.33327	1047.6
2.33319	1047.6					2.33344	1047.6
2.33335	1047.6					2.3336	1047.6
2.33352	1047.6					2.33377	1047.6
2.33369	1047.61					2.33394	1047.61
2.33385	1047.61					2.3341	1047.61
2.33402	1047.61					2.33427	1047.61
2.33419	1047.61					2.33444	1047.61
2.33435	1047.61					2.3346	1047.61
2.33452	1047.61					2.33477	1047.61
2.33468	1047.61					2.33493	1047.61
2.33485	1047.61					2.3351	1047.61
2.33502	1047.61					2.33527	1047.61
2.33518	1047.61					2.33543	1047.61
2.33535	1047.62					2.3356	1047.62
2.33552	1047.62					2.33577	1047.62
2.33568	1047.62					2.33593	1047.62
2.33585	1047.62					2.3361	1047.62
2.33602	1047.62					2.33627	1047.62
2.33618	1047.62					2.33643	1047.62
2.33635	1047.62					2.3366	1047.62
2.33652	1047.62					2.33676	1047.62
2.33668	1047.62					2.33693	1047.62
2.33685	1047.62					2.3371	1047.62
2.33701	1047.62					2.33726	1047.62
2.33718	1047.62					2.33743	1047.62
2.33735	1047.63					2.3376	1047.63
2.33751	1047.63					2.33776	1047.63
2.33768	1047.63					2.33793	1047.63
2.33785	1047.63					2.3381	1047.63
2.33801	1047.63					2.33826	1047.63
2.33818	1047.63					2.33843	1047.63
2.33835	1047.63					2.3386	1047.63
2.33851	1047.63					2.33876	1047.63
2.33868	1047.63					2.33893	1047.63
2.33884	1047.63					2.33909	1047.63
2.33901	1047.64					2.33926	1047.64
2.33918	1047.64					2.33943	1047.64
2.33934	1047.64					2.33959	1047.64
2.33951	1047.64					2.33976	1047.64
2.33968	1047.64					2.33993	1047.64
2.33984	1047.64					2.34009	1047.64
2.34001	1047.64					2.34026	1047.64
2.34018	1047.64					2.34043	1047.64
2.34034	1047.64					2.34059	1047.64
2.34051	1047.64					2.34076	1047.64
2.34068	1047.64					2.34092	1047.64
2.34084	1047.65					2.34109	1047.65
2.34101	1047.65					2.34126	1047.65
2.34117	1047.65					2.34142	1047.65
2.34134	1047.65					2.34159	1047.65
2.34151	1047.65					2.34176	1047.65
2.34167	1047.65					2.34192	1047.65
2.34184	1047.65					2.34209	1047.65
2.34201	1047.65					2.34226	1047.65
2.34217	1047.65					2.34242	1047.65
2.34234	1047.65					2.34259	1047.65
2.34251	1047.66					2.34276	1047.66
2.34267	1047.66					2.34292	1047.66
2.34284	1047.66					2.34309	1047.66
2.343	1047.66					2.34325	1047.66
2.34317	1047.66					2.34342	1047.66
2.34334	1047.66					2.34359	1047.66
2.3435	1047.66					2.34375	1047.66
2.34367	1047.66					2.34392	1047.66
2.34384	1047.66					2.34409	1047.66
2.344	1047.66					2.34425	1047.66
2.34417	1047.67					2.34442	1047.67
2.34434	1047.67					2.34459	1047.67
2.3445	1047.67					2.34475	1047.67
2.34467	1047.67					2.34492	1047.67
2.34484	1047.67					2.34508	1047.67
2.345	1047.67					2.34525	1047.67
2.34517	1047.67					2.34542	1047.67
2.34533	1047.67					2.34558	1047.67
2.3455	1047.67					2.34575	1047.67
2.34567	1047.67					2.34592	1047.67
2.34583	1047.67					2.34608	1047.67
2.346	1047.68					2.34625	1047.68
2.34617	1047.68					2.34642	1047.68
2.34633	1047.68					2.34658	1047.68
2.3465	1047.68					2.34675	1047.68
2.34667	1047.68					2.34692	1047.68
2.34683	1047.68					2.34708	1047.68
2.347	1047.68					2.34725	1047.68
2.34716	1047.68					2.34741	1047.68
2.34733	1047.68					2.34758	1047.68
2.3475	1047.68					2.34775	1047.68
2.34766	1047.69					2.34791	1047.69
2.34783	1047.69					2.34808	1047.69
2.348	1047.69					2.34825	1047.69
2.34816	1047.69					2.34841	1047.69
2.34833	1047.69					2.34858	1047.69
2.3485	1047.69					2.34875	1047.69
2.34866	1047.69					2.34891	1047.69
2.34883	1047.69					2.34908	1047.69
2.349	1047.69					2.34924	1047.69
2.34916	1047.69					2.34941	1047.69
2.34933	1047.69					2.34958	1047.69
2.34949	1047.7					2.34974	1047.7
2.34966	1047.7					2.34991	1047.7
2.34983	1047.7					2.35008	1047.7
2.34999	1047.7					2.35024	1047.7
2.35016	1047.7					2.35041	1047.7
2.35033	1047.7					2.35058	1047.7
2.35049	1047.7					2.35074	1047.7
2.35066	1047.7					2.35091	1047.7
2.35083	1047.7					2.35108	1047.7
2.35099	1047.7					2.35124	1047.7
2.35116	1047.71					2.35141	1047.71
2.35132	1047.71					2.35157	1047.71
2.35149	1047.71					2.35174	1047.71
2.35166	1047.71					2.35191	1047.71
2.35182	1047.71					2.35207	1047.71
2.35199	1047.71					2.35224	1047.71
2.35216	1047.71					2.35241	1047.71
2.35232	1047.71					2.35257	1047.71
2.35249	1047.71					2.35274	1047.71
2.35266	1047.71					2.35291	1047.71
2.35282	1047.71					2.35307	1047.71
2.35299	1047.72					2.35324	1047.72
2.35316	1047.72					2.3534	1047.72
2.35332	1047.72					2.35357	1047.72
2.35349	1047.72					2.35374	1047.72
2.35365	1047.72					2.3539	1047.72
2.35382	1047.72					2.35407	1047.72
2.35399	1047.72					2.35424	1047.72
2.35415	1047.72					2.3544	1047.72
2.35432	1047.72					2.35457	1047.72
2.35449	1047.72					2.35474	1047.72
2.35465	1047.73					2.3549	1047.73
2.35482	1047.73					2.35507	1047.73
2.35499	1047.73					2.35524	1047.73
2.35515	1047.73					2.3554	1047.73
2.35532	1047.73					2.35557	1047.73
2.35548	1047.73					2.35573	1047.73
2.35565	1047.73					2.3559	1047.73
2.35582	1047.73					2.35607	1047.73
2.35598	1047.73					2.35623	1047.73
2.35615	1047.73					2.3564	1047.73
2.35632	1047.73					2.35657	1047.73
2.35648	1047.74					2.35673	1047.74
2.35665	1047.74					2.3569	1047.74
2.35682	1047.74					2.35707	1047.74
2.35698	1047.74					2.35723	1047.74
2.35715	1047.74					2.3574	1047.74
2.35732	1047.74					2.35756	1047.74
2.35748	1047.74					2.35773	1047.74
2.35765	1047.74					2.3579	1047.74
2.35781	1047.74					2.35806	1047.74
2.35798	1047.74					2.35823	1047.74
2.35815	1047.75					2.3584	1047.75
2.35831	1047.75					2.35856	1047.75
2.35848	1047.75					2.35873	1047.75
2.35865	1047.75					2.3589	1047.75
2.35881	1047.75					2.35906	1047.75
2.35898	1047.75					2.35923	1047.75
2.35915	1047.75					2.3594	1047.75
2.35931	1047.75					2.35956	1047.75
2.35948	1047.75					2.35973	1047.75
2.35964	1047.75					2.35989	1047.75
2.35981	1047.76					2.36006	1047.76
2.35998	1047.76					2.36023	1047.76
2.36014	1047.76					2.36039	1047.76
2.36031	1047.76					2.36056	1047.76
2.36048	1047.76					2.36073	1047.76
2.36064	1047.76					2.36089	1047.76
2.36081	1047.76					2.36106	1047.76
2.36098	1047.76					2.36123	1047.76
2.36114	1047.76					2.36139	1047.76
2.36131	1047.76					2.36156	1047.76
2.36148	1047.77					2.36172	1047.77
2.36164	1047.77					2.36189	1047.77
2.36181	1047.77					2.36206	1047.77
2.36197	1047.77					2.36222	1047.77
2.36214	1047.77					2.36239	1047.77
2.36231	1047.77					2.36256	1047.77
2.36247	1047.77					2.36272	1047.77
2.36264	1047.77					2.36289	1047.77
2.36281	1047.77					2.36306	1047.77
2.36297	1047.77					2.36322	1047.77
2.36314	1047.77					2.36339	1047.77
2.36331	1047.78					2.36356	1047.78
2.36347	1047.78					2.36372	1047.78
2.36364	1047.78					2.36389	1047.78
2.3638	1047.78					2.36405	1047.78
2.36397	1047.78					2.36422	1047.78
2.36414	1047.78					2.36439	1047.78
2.3643	1047.78					2.36455	1047.78
2.36447	1047.78					2.36472	1047.78
2.36464	1047.78					2.36489	1047.78
2.3648	1047.78					2.36505	1047.78
2.36497	1047.79					2.36522	1047.79
2.36514	1047.79					2.36539	1047.79
2.3653	1047.79					2.36555	1047.79
2.36547	1047.79					2.36572	1047.79
2.36564	1047.79					2.36588	1047.79
2.3658	1047.79					2.36605	1047.79
2.36597	1047.79					2.36622	1047.79
2.36613	1047.79					2.36638	1047.79
2.3663	1047.79					2.36655	1047.79
2.36647	1047.79					2.36672	1047.79
2.36663	1047.79					2.36688	1047.79
2.3668	1047.8					2.36705	1047.8
2.36697	1047.8					2.36722	1047.8
2.36713	1047.8					2.36738	1047.8
2.3673	1047.8					2.36755	1047.8
2.36747	1047.8					2.36772	1047.8
2.36763	1047.8					2.36788	1047.8
2.3678	1047.8					2.36805	1047.8
2.36796	1047.8					2.36821	1047.8
2.36813	1047.8					2.36838	1047.8
2.3683	1047.8					2.36855	1047.8
2.36846	1047.81					2.36871	1047.81
2.36863	1047.81					2.36888	1047.81
2.3688	1047.81					2.36905	1047.81
2.36896	1047.81					2.36921	1047.81
2.36913	1047.81					2.36938	1047.81
2.3693	1047.81					2.36955	1047.81
2.36946	1047.81					2.36971	1047.81
2.36963	1047.81					2.36988	1047.81
2.3698	1047.81					2.37004	1047.81
2.36996	1047.81					2.37021	1047.81
2.37013	1047.81					2.37038	1047.81
2.37029	1047.82					2.37054	1047.82
2.37046	1047.82					2.37071	1047.82
2.37063	1047.82					2.37088	1047.82
2.37079	1047.82					2.37104	1047.82
2.37096	1047.82					2.37121	1047.82
2.37113	1047.82					2.37138	1047.82
2.37129	1047.82					2.37154	1047.82
2.37146	1047.82					2.37171	1047.82
2.37163	1047.82					2.37188	1047.82
2.37179	1047.82					2.37204	1047.82
2.37196	1047.83					2.37221	1047.83
2.37212	1047.83					2.37237	1047.83
2.37229	1047.83					2.37254	1047.83
2.37246	1047.83					2.37271	1047.83
2.37262	1047.83					2.37287	1047.83
2.37279	1047.83					2.37304	1047.83
2.37296	1047.83					2.37321	1047.83
2.37312	1047.83					2.37337	1047.83
2.37329	1047.83					2.37354	1047.83
2.37346	1047.83					2.37371	1047.83
2.37362	1047.83					2.37387	1047.83
2.37379	1047.84					2.37404	1047.84
2.37396	1047.84					2.3742	1047.84
2.37412	1047.84					2.37437	1047.84
2.37429	1047.84					2.37454	1047.84
2.37445	1047.84					2.3747	1047.84
2.37462	1047.84					2.37487	1047.84
2.37479	1047.84					2.37504	1047.84
2.37495	1047.84					2.3752	1047.84
2.37512	1047.84					2.37537	1047.84
2.37529	1047.84					2.37554	1047.84
2.37545	1047.85					2.3757	1047.85
2.37562	1047.85					2.37587	1047.85
2.37579	1047.85					2.37604	1047.85
2.37595	1047.85					2.3762	1047.85
2.37612	1047.85					2.37637	1047.85
2.37628	1047.85					2.37653	1047.85
2.37645	1047.85					2.3767	1047.85
2.37662	1047.85					2.37687	1047.85
2.37678	1047.85					2.37703	1047.85
2.37695	1047.85					2.3772	1047.85
2.37712	1047.85					2.37737	1047.85
2.37728	1047.86					2.37753	1047.86
2.37745	1047.86					2.3777	1047.86
2.37762	1047.86					2.37787	1047.86
2.37778	1047.86					2.37803	1047.86
2.37795	1047.86					2.3782	1047.86
2.37812	1047.86					2.37836	1047.86
2.37828	1047.86					2.37853	1047.86
2.37845	1047.86					2.3787	1047.86
2.37861	1047.86					2.37886	1047.86
2.37878	1047.86					2.37903	1047.86
2.37895	1047.87					2.3792	1047.87
2.37911	1047.87					2.37936	1047.87
2.37928	1047.87					2.37953	1047.87
2.37945	1047.87					2.3797	1047.87
2.37961	1047.87					2.37986	1047.87
2.37978	1047.87					2.38003	1047.87
2.37995	1047.87					2.3802	1047.87
2.38011	1047.87					2.38036	1047.87
2.38028	1047.87					2.38053	1047.87
2.38044	1047.87					2.38069	1047.87
2.38061	1047.88					2.38086	1047.88
2.38078	1047.88					2.38103	1047.88
2.38094	1047.88					2.38119	1047.88
2.38111	1047.88					2.38136	1047.88
2.38128	1047.88					2.38153	1047.88
2.38144	1047.88					2.38169	1047.88
2.38161	1047.88					2.38186	1047.88
2.38178	1047.88					2.38203	1047.88
2.38194	1047.88					2.38219	1047.88
2.38211	1047.88					2.38236	1047.88
2.38228	1047.88					2.38252	1047.88
2.38244	1047.88					2.38269	1047.88
2.38261	1047.89					2.38286	1047.89
2.38277	1047.89					2.38302	1047.89
2.38294	1047.89					2.38319	1047.89
2.38311	1047.89					2.38336	1047.89
2.38327	1047.89					2.38352	1047.89
2.38344	1047.89					2.38369	1047.89
2.38361	1047.89					2.38386	1047.89
2.38377	1047.89					2.38402	1047.89
2.38394	1047.89					2.38419	1047.89
2.38411	1047.89					2.38436	1047.89
2.38427	1047.9					2.38452	1047.9
2.38444	1047.9					2.38469	1047.9
2.3846	1047.9					2.38485	1047.9
2.38477	1047.9					2.38502	1047.9
2.38494	1047.9					2.38519	1047.9
2.3851	1047.9					2.38535	1047.9
2.38527	1047.9					2.38552	1047.9
2.38544	1047.9					2.38569	1047.9
2.3856	1047.9					2.38585	1047.9
2.38577	1047.9					2.38602	1047.9
2.38594	1047.9					2.38619	1047.9
2.3861	1047.91					2.38635	1047.91
2.38627	1047.91					2.38652	1047.91
2.38644	1047.91					2.38668	1047.91
2.3866	1047.91					2.38685	1047.91
2.38677	1047.91					2.38702	1047.91
[truncated: 572,145+ more rows]
